# Supplementary material for: Lipid droplets in felid kidneys: prevalence and composition by lipidomics
Source: Front Vet Sci. 2026 Feb 23;13:1711591. doi: 10.3389/fvets.2026.1711591 (PMC12969852; doi:10.3389/fvets.2026.1711591)
Supplement: Supplementary file 1 [file Data_Sheet_1.xlsx]

## Sheet: peak list
		Mean of all peaks-all samples-(n=2212)					Mean of peaks (exclusive to domestic cat; n=733
Number	Mass (u)	wild cat	cat	dog		Number	Mass (u)	wild cat	cat	dog
1	78.9588	2.26145e+08	2.66319e+08	1.43352e+08		1	183.012	838.95	7.67799e+06	10763.3
2	79.9571	1.67202e+07	2.51189e+06	7.8853e+06		2	164.08	600.01	212536	5614.89
3	255.233	2.84354e+07	8.43878e+07	6.14705e+06		3	588.467	482.5	40058.9	3885.7
4	124.007	1.35701e+07	9.03975e+06	5.29262e+06		4	91.9724	897.22	4832.69	3199.76
5	283.264	5.30876e+07	2.94222e+08	5.28947e+06		5	518.25	961.73	5195.89	3020.39
6	281.249	3.50204e+07	1.81176e+08	4.5521e+06		6	91.973	1028.14	5795.78	2937.98
7	119.05	2.45034e+06	1.09009e+06	4.09821e+06		7	963.725	364.36	5839.2	2916.08
8	152.996	1.96822e+07	1.00283e+08	3.5283e+06		8	940.489	953.35	2822.69	2682.77
9	279.233	2.52095e+07	2.59234e+08	3.52386e+06		9	189.092	483.76	6275.66	2670.9
10	303.233	2.8425e+07	1.14201e+08	2.97956e+06		10	152.968	699.82	20123.1	2646.16
11	118.041	534990	13470.2	2.59173e+06		11	650.735	64.55	2418.35	2558.3
12	111.02	891473	85936.6	2.51827e+06		12	948.509	661.21	2494.97	2549.78
13	116.051	1.16906e+06	24923.2	2.38713e+06		13	450.322	623.49	4040.17	2403.98
14	93.0457	537169	21909.2	2.34931e+06		14	933.534	1042.91	8834.39	2395.81
15	109.041	714971	66759	2.21378e+06		15	1006.78	698.96	44207.6	2382.55
16	125.036	702849	69724.5	1.89451e+06		16	964.501	1096.48	10747	2366.97
17	127.051	1.13746e+06	219345	1.81543e+06		17	965.778	172.77	6638.69	2337.38
18	301.036	408331	1.99125e+06	1.78099e+06		18	964.774	129.27	10649.7	2255.57
19	241.012	1.93316e+07	9.43832e+07	1.71193e+06		19	963.761	123.75	6651.14	2198.79
20	95.025	547530	27396.4	1.70979e+06		20	225.125	346.95	618833	2196.43
21	113.036	805799	67490.9	1.66529e+06		21	946.688	724.42	3255.61	2179.98
22	96.9696	8.28618e+06	1.90962e+07	1.52225e+06		22	1042.44	575.52	3198.44	2152.55
23	96.96	4.79451e+06	8.1322e+06	1.51472e+06		23	948.74	145.99	2539.91	2149.28
24	198.905	4.15833e+06	3.9627e+06	1.48622e+06		24	645.31	456.4	2644.74	2149.13
25	153.067	614783	72260.9	1.28542e+06		25	505.257	776.56	4825.06	2123.41
26	98.0247	500939	38756.8	1.23367e+06		26	896.543	916.61	3356.39	2046.61
27	96.0091	611745	44663.9	1.22444e+06		27	737.596	420.39	2764.93	2021.62
28	121.041	280220	22717.9	1.17095e+06		28	734.485	594.41	2626.74	2016.49
29	117.035	670413	13688	1.14764e+06		29	952.7	910.91	2950.52	2000.68
30	108.057	245874	11147.3	1.13357e+06		30	889.499	911.22	9713.95	1988.78
31	134.036	197175	7180.77	1.08772e+06		31	643.265	948.12	3108.16	1965.22
32	142.066	752501	14576.3	1.07793e+06		32	864.514	885.23	3949.72	1962.51
33	158.925	2.17032e+06	3.46834e+06	1.03989e+06		33	989.505	836.86	2724.8	1938.97
34	97.0407	364364	22340.6	1.03547e+06		34	962.724	575.21	9026.99	1886.35
35	139.088	319855	24026.4	941140		35	645.468	354.63	2594.05	1865.92
36	885.55	9.9582e+06	4.32419e+07	932551		36	844.542	1044.89	6559.05	1850.4
37	151.088	198637	21115.5	913046		37	912.482	1077.67	3188.37	1849.6
38	118.066	326371	11611.6	880502		38	944.541	1071.55	2415.49	1848.05
39	99.02	277841	14262.9	872123		39	952.737	250.38	6465.96	1830.97
40	139.051	329372	28841.3	839413		40	914.539	482.45	3520.77	1811.45
41	128.035	1.56186e+06	595799	837301		41	903.474	1098.08	2789.82	1799.06
42	113.072	349650	22555.3	811176		42	874.422	535.45	2743.35	1791.12
43	123.056	255256	19126.9	776733		43	895.548	438.16	2507.27	1781.07
44	122.985	3.10933e+06	2.95476e+06	696678		44	884.459	597.54	3637.09	1778.3
45	108.02	1.56371e+06	39916.5	693477		45	279.318	552.45	15333.6	1727.06
46	256.236	4.032e+06	1.15423e+07	661321		46	760.415	885.77	2685.66	1720.65
47	284.268	9.19327e+06	50321194	657783		47	847.431	371.75	3258.71	1716.63
48	124.04	320164	24404.3	648405		48	1009.8	280.62	10907.7	1708.63
49	155.083	258452	25240.1	635196		49	961.748	535.84	4534.74	1708.32
50	80.9649	487661	89524.6	617747		50	429.241	555.11	4039.82	1700.07
51	125.072	206736	12735.8	607885		51	925.577	1050.48	3162.82	1696.32
52	137.036	230656	12013.6	573410		52	919.665	511.25	2816.96	1693.99
53	106.981	890294	214482	555174		53	756.182	120.26	2604.38	1693.49
54	83.0248	229430	9200.46	552903		54	279.164	171.17	60839.8	1687.55
55	134.047	928211	40588.5	552197		55	487.247	1217.2	11985.6	1685.37
56	282.252	5.56703e+06	2.896e+07	526473		56	768.518	966.33	3291.04	1682.92
57	168.028	561924	172094	514952		57	943.797	300.66	3706.76	1677.2
58	167.083	241628	21990	512684		58	499.234	59.76	3404.82	1676.19
59	82.0296	282995	16112.7	503161		59	221.082	425.98	6279.65	1666.21
60	124.028	151058	6892.69	488484		60	811.469	222.46	2458.36	1663.83
61	278.872	1.39952e+06	1.49098e+06	480125		61	502.292	562.11	3763.14	1660.95
62	135.056	133610	11715.3	480045		62	1060.76	712.11	2640.01	1658.13
63	133.016	1.03706e+06	13184.2	479516		63	873.467	1189.19	10591.3	1657.03
64	97.0043	143630	8581.56	464714		64	642.415	851.3	5016.19	1641.46
65	137.072	151844	12174.5	463498		65	490.294	734.37	3879.63	1635.07
66	129.103	191807	12223	463035		66	708.464	908.32	5781.04	1612.64
67	137.001	1.87037e+06	5.99482e+06	459497		67	847.567	332.83	2873.12	1599.88
68	168.043	2.72659e+06	1.86262e+06	438821		68	869.435	935.64	7265.43	1596.05
69	163.076	94268.9	7.23136e+06	431490		69	898.45	528.45	5962.47	1589.63
70	141.067	228154	17910.1	431233		70	1053.77	869.98	6474.44	1583.15
71	111.056	186340	7482.18	430339		71	490.266	917.42	5535.88	1570.3
72	280.236	3.91806e+06	4.35261e+07	413836		72	921.507	1229.14	4627.11	1570.14
73	703.589	232.53	3478.05	546.92		73	327.18	475.91	9116.86	1560.34
74	304.236	5.08701e+06	2.01519e+07	404761		74	677.329	1111.28	2961.31	1556.45
75	181.098	146294	17017.1	397958		75	1092.85	383.62	2740.1	1542.76
76	93.0345	486074	65169.7	394611		76	862.535	478.62	3129.24	1541.97
77	165.103	60870.1	6053.11	378818		77	961.519	505.69	2387.8	1513.56
78	107.036	667021	6310.89	372632		78	1000.74	740.53	9129.2	1510.16
79	94.0298	180949	6729.29	372441		79	519.308	980.68	3520.59	1504.14
80	419.257	6.60557e+06	3.49682e+07	357771		80	444.288	930.02	4664.38	1503.61
81	134.061	244563	7624.28	356701		81	477.18	455.48	3666.78	1498.49
82	120.955	2.00446e+06	291900	337412		82	913.497	282.78	2475.24	1495.06
83	141.103	132449	6432.15	334210		83	1103.82	309.12	2827.56	1485.09
84	169.098	130949	9989.81	331729		84	469.417	176.88	5382.44	1484.05
85	123.033	104825	7225.63	330092		85	646.615	954.94	46967.8	1476.41
86	180.907	412896	627699	329400		86	909.466	132.98	2919.07	1474.43
87	112.052	154503	8015.28	314462		87	709.338	667.38	3174.79	1470.62
88	223.001	4900240	2.74396e+07	310002		88	216.01	208.1	57735.4	1466.27
89	96.0455	154359	8710.3	307898		89	197.028	362.22	174526	1466.07
90	168.114	78987.8	7231.31	305977		90	773.63	566.48	3242.79	1458.49
91	99.0564	151827	7298.15	295828		91	1029.96	138.28	2616.04	1458.43
92	112.04	249663	9517.68	289685		92	813.662	540.35	3053.19	1457.29
93	122.025	106894	7822.91	282658		93	486.299	794.95	3371.54	1451.35
94	154.099	114635	8941.99	279999		94	732.623	280.14	3460.08	1446.14
95	78.9599	34430.7	624914	269064		95	813.456	711.16	2787.2	1443.83
96	847.661	143751	15409.1	265846		96	930.489	385.03	3641.98	1438.86
97	151.051	171422	7361	262147		97	705.362	1092.13	3085.97	1431.42
98	290.088	583657	123442	262079		98	873.435	531.15	3377.8	1412.84
99	200.921	1.21717e+06	1.62221e+06	259330		99	998.774	1142.06	2737.54	1409.49
100	151.026	1.38378e+06	177363	255495		100	789.623	860.53	2555.23	1408.41
101	138.056	159947	12008.1	252608		101	733.529	899.07	5100.44	1404.42
102	166.099	124852	7452.75	235682		102	744.497	786.25	5483.77	1398.44
103	170.094	119526	8799.21	230019		103	843.473	561.1	3617.67	1398.12
104	108.046	108221	6931.97	228305		104	1066.98	125.95	3236.8	1393.98
105	153.103	68011.7	5506.57	225132		105	608.188	548.22	3822.7	1393.15
106	155.119	89026.8	6625.63	222667		106	810.562	680.62	2607.24	1392.26
107	140.012	2.548e+06	9.09712e+06	218802		107	194.163	144.49	6082	1389.6
108	92.9279	358810	34522.3	205576		108	1117.28	412.32	4878.73	1388.61
109	154.062	287939	39649.3	199891		109	854.668	580.4	2529.79	1384.41
110	136.04	89096.2	6400.22	199199		110	759.651	387.88	6651.71	1380.6
111	127.088	116952	6235.86	198836		111	892.527	1091.96	4452.18	1380.37
112	219.066	7701.58	9805.45	192701		112	919.557	354.84	3189.4	1377.54
113	167.044	51518.8	14993.2	191090		113	670.482	964.83	3154.82	1376.8
114	166.062	151203	11561.1	189718		114	929.541	752.51	2557.77	1369.3
115	122.001	1.67308e+06	3.83263e+06	185443		115	964.677	133.76	3457.64	1367.64
116	184.109	73127.8	5716.99	181707		116	885.518	279.91	2937.44	1365.93
117	100.04	245586	16248.5	181451		117	820.548	430.67	5339.82	1354.06
118	581.31	3.95274e+06	2.11566e+07	170678		118	858.473	1026.93	10200.4	1351.79
119	134.985	732457	3.49856e+06	170267		119	842.472	1186.12	6360.33	1350.53
120	153.03	83554.4	16276.9	164527		120	958.727	210.64	6368.58	1349.94
121	599.32	3.35747e+06	8.60496e+06	158503		121	803.498	419.46	3481.81	1339.28
122	146.061	52327.8	5206.04	157535		122	1114.76	794.79	2577.33	1325.09
123	78.946	592910	272343	149009		123	922.692	343.27	3116.81	1318.56
124	110.072	47352.6	14077	148111		124	899.482	807.82	2679.24	1308.47
125	78.9716	596896	272192	147487		125	996.893	118	3201.51	1306.19
126	415.226	1.52208e+06	1.80154e+07	141192		126	905.495	1212.91	6683.54	1305.59
127	94.9807	119439	7189.75	135703		127	223.134	967.08	9726.22	1305.34
128	391.226	1.09538e+06	3.93774e+06	130760		128	863.504	806.2	3638.41	1296.34
129	149.987	62203.8	5436.29	130665		129	1070.87	911.08	3263.6	1294.8
130	80.963	471471	220456	129138		130	1056.99	251	3126.19	1292.85
131	848.666	74288.1	9591.4	124497		131	1113.05	149.52	4598.64	1290.21
132	180.078	75315.9	5809.13	120146		132	756.471	153.58	8993.57	1287.86
133	152.072	43709.2	5139.02	118287		133	630.413	1190.21	2911.07	1284.79
134	94.925	225012	18071.7	118227		134	938.759	263.61	3772.51	1283.05
135	305.249	1.91268e+06	7.84222e+06	116541		135	897.446	920.17	15587.7	1281.27
136	853.44	555100	1.23381e+07	115619		136	419.248	1082.76	4854.33	1279.35
137	107.05	228293	49133.1	109877		137	826.478	584.74	3160.81	1279.23
138	167.046	105944	8823.84	108690		138	1098.8	729.12	3095.04	1278.98
139	253.218	1.28715e+07	1.66052e+08	107841		139	545.325	1171.83	3037.9	1270.71
140	687.544	1.20288e+06	263589	107361		140	294.183	1183.02	19508.8	1269.59
141	208.109	39467.4	5391.1	106178		141	717.448	608.84	9686.47	1269.52
142	195.114	57685	9221.54	101679		142	730.511	768.1	28020.7	1267.1
143	225.186	8.29162e+06	1.43411e+08	3823.55		143	113.097	1010.42	12010.9	1265.91
144	259.243	1.37221e+06	5.27393e+06	94479.9		144	520.931	189.08	3947.59	1263.66
145	173.061	1580.13	13839.2	93323.6		145	990.782	112.16	2909.3	1256.29
146	232.298	9053.69	151409	91870.1		146	976.737	1164.18	9227.89	1250.6
147	297.038	2.36101e+06	1.21707e+07	89280.1		147	830.662	489.76	2519.92	1246.72
148	446.376	32844.8	34459.2	88597.5		148	1083.01	240.8	18091.8	1245.62
149	222.125	59706.8	7991.73	88576.4		149	1118.79	194.36	2839.53	1242.5
150	196.038	1.5631e+06	6.10038e+06	86752.8		150	984.742	283.4	8224.14	1242.43
151	184.073	136244	10840	86037.4		151	168.111	96.92	6851.87	1241.76
152	109.029	19787.2	8866	82878.3		152	958.692	522.39	2962.2	1240
153	110.985	510144	1.12304e+06	76117.4		153	1040.96	184.04	3696.63	1239.93
154	315.049	1.40091e+06	5.17326e+06	75485.7		154	933.828	368.46	2739.08	1239.66
155	80.9744	126293	81862.8	75252.4		155	1060.8	1134.16	3290.47	1239.39
156	120.97	402351	368100	72802.9		156	343.896	846.23	5856.56	1238.46
157	120.054	67805.1	5807.32	71547.8		157	931.518	318.31	3096.7	1236.34
158	212.104	52969.8	5188.03	70945		158	891.507	456.19	2488.98	1231.58
159	136.918	421340	82350.7	69297.3		159	141.129	1269.28	94810.6	1230.31
160	307.264	537258	6.26194e+06	68696		160	1001.74	534.38	3470.81	1225.14
161	300.854	219090	117311	68693.6		161	639.316	1007.05	3329.86	1223.84
162	377.246	5474.41	63637.9	66026.7		162	611.372	768.55	2700.99	1220.23
163	150.017	29423.5	10516.3	63069.6		163	919.509	1210.5	22372	1217.41
164	81.9529	211660	11580.3	62478.2		164	909.602	973.41	2475.8	1214.07
165	121.029	191677	58903.7	61508		165	705.487	215.58	6121.72	1213.19
166	269.249	4.95304e+06	3.33265e+06	59943.1		166	441.231	122.79	3115.42	1212.68
167	259.023	1.54553e+06	7.32476e+06	59216.1		167	644.466	796.8	11969	1204.63
168	863.566	1.02116e+07	4.67717e+07	57627.9		168	610.391	460.26	2769.18	1203.77
169	214.883	648574	2.31605e+06	56653.1		169	941.783	569.61	3288.46	1198.15
170	254.944	140816	2.21342e+06	56280.7		170	447.216	1009.86	5036.44	1189.44
171	207.039	27460.2	9084.51	56089.6		171	1067.84	682.63	6163.49	1188.44
172	102.056	502605	64759.4	55782.7		172	717.362	778.06	2953.27	1185.02
173	437.267	1.31027e+06	6.66622e+06	54871.8		173	886.571	1037.86	3206.55	1183.25
174	887.555	1.03878e+06	3.44031e+06	53794.7		174	804.555	890.67	6198.41	1182.38
175	723.497	943726	4.8109e+06	50106.2		175	784.468	1268.08	2432.43	1182.01
176	95.9522	112496	15094.3	50022.4		176	901.485	371.55	2617.2	1177.84
177	87.0085	367294	21876.2	50019.8		177	459.271	629.66	4404.26	1176
178	200.903	368092	118118	49718.4		178	865.44	279.28	2524.71	1175.93
179	224.104	70596.1	5321.21	49540.7		179	884.64	687.22	2923.41	1173.72
180	863.692	528017	932520	48361.4		180	1032.8	341.13	37222	1170.66
181	213.893	299043	165988	36578.1		181	876.534	822.38	2606.67	1169.47
182	168.078	347835	11750.1	46582.2		182	788.476	365.75	2547.04	1168.17
183	210.088	57619.4	6668.77	46045.9		183	890.505	938.63	5810.53	1167.62
184	715.576	190364	31351.4	45631		184	1005.77	699.33	29888.9	1161.51
185	193.06	12264.4	5616.34	44980.5		185	428.366	119.49	9052.15	1156.52
186	135.045	17798	13541.3	44320.5		186	995.827	751.09	2541.49	1155.73
187	150.042	192874	7351.82	43838.6		187	701.268	993.51	3564.93	1155.26
188	857.519	930515	2.0272e+06	42841.1		188	967.794	827.6	3657.38	1150.97
189	309.28	528603	2.20396e+06	41374.3		189	977.779	684.97	2486.71	1147.54
190	906.634	1.02051e+06	36408.1	40935.9		190	1086.81	496.2	2446.45	1146.72
191	136.95	251062	21172.7	39516.8		191	747.615	593.08	3248.88	1145.63
192	420.26	1.24682e+06	7.04884e+06	39180.6		192	950.721	626.91	6904.82	1143.25
193	199.906	308279	103512	38539.9		193	1109.02	75.73	13140.6	1138.42
194	119.986	267315	217241	38486.7		194	773.468	365.2	2529.52	1135.97
195	695.466	568868	4.93351e+06	38046.6		195	491.33	274.27	3204.75	1132.16
196	260.893	13229.2	9637.11	48100.4		196	867.474	122.63	2945.08	1131.82
197	136.007	17296.9	6718.44	36005.5		197	1046.78	1013.33	6919.06	1129.87
198	854.444	196345	5.49825e+06	35700.7		198	934.727	0	2832.77	1128.16
199	465.314	129031	238633	35604.5		199	772.654	355.36	3339.39	1127.25
200	150.023	18641.9	5424.17	35233.3		200	756.484	525.6	2674.8	1123.65
201	198.089	60639	6250.47	35162		201	542.25	1154.66	29478.7	1122.31
202	150.98	237349	627338	34435.8		202	972.706	0	3037.3	1119.06
203	797.654	316548	187513	34156		203	771.556	295.96	2606.92	1116.53
204	133.066	9696.24	18655.1	34139.5		204	1045.77	1004.81	6259.55	1112.56
205	766.539	7.76095e+06	3.30572e+07	34065		205	605.31	830.11	3683.82	1112.5
206	738.508	1.14205e+06	2.68216e+06	32226		206	1014.71	1037.27	3131.13	1109.62
207	180.043	570702	1.72431e+06	31463.8		207	988.774	922.9	8427.87	1104
208	282.856	4671.27	5074.27	31064.9		208	1029.77	1165.93	26051.4	1102.1
209	163.017	330573	970150	31056.5		209	935.77	112.57	2658.25	1101.61
210	861.55	8.50848e+06	7.08234e+07	30654.1		210	944.511	909.33	4148.79	1101.06
211	695.378	7997.74	6027.37	928.17		211	1079.79	1188.28	2525.07	1100.1
212	242.015	797630	4.05358e+06	29787.5		212	1069.99	97.63	4968.15	1098.46
213	417.241	746878	3.83139e+06	29126.2		213	978.719	1126.86	3769.66	1093.79
214	147.045	85844.2	5130.3	28615.3		214	837.593	475.65	2564.87	1091.51
215	375.231	274778	5.78504e+06	28310.1		215	575.216	856.61	11791	1090.12
216	582.313	1.04031e+06	5.80061e+06	28229.1		216	934.537	909.69	3546.57	1089.45
217	688.548	420273	39468.8	27275.2		217	910.496	803.45	2441.86	1087.33
218	409.236	131151	336564	27142.4		218	1034.81	283.51	2937.81	1085.79
219	240.136	54255.4	5453.62	26858.3		219	842.535	138.32	2538.11	1085.6
220	126.003	297138	41725.5	26207.8		220	1060.86	297.91	2664.6	1082.22
221	835.534	2.5216e+06	6.35804e+06	25640.9		221	974.722	161.13	8828.18	1080.28
222	294.975	41844.7	802895	25432.1		222	887.526	237.79	3069.35	1080.1
223	342.96	225334	1.31965e+06	25264.2		223	510.334	0	41622.6	1080.02
224	249.186	25849.7	218478	772.37		224	253.145	526.83	17757.5	1077.76
225	837.55	784188	334436	24994		225	966.715	711.59	3795.49	1076.82
226	403.262	63798.2	227823	24736.5		226	962.758	162.19	10506.1	1071.77
227	855.456	165006	3.8486e+06	24690.9		227	1031.79	350.53	21826	1071.57
228	449.319	7052.76	38465	24541.4		228	1028.77	777.62	61210.5	1069.46
229	164.072	146240	7798.37	23947.1		229	461.287	496.64	3599.14	1069.37
230	358.857	32806.7	14807.2	23178.1		230	1032.66	341.8	2582.89	1067.07
231	153.999	290969	1.50711e+06	22813.5		231	966.789	86.84	4482.99	1063.53
232	600.324	882813	2.05545e+06	22401.7		232	986.758	748.39	12316.6	1063.13
233	239.238	379626	3.63977e+06	21391.6		233	867.539	230.74	4869.08	1053.39
234	171.006	423077	1.07663e+06	21345.2		234	230.184	168.34	36311.1	1053.08
235	214.952	56178.5	708225	21005		235	1067.98	653.68	2633.43	1051.08
236	104.975	149517	98436.5	20723.8		236	149.009	982.48	42598	1050.29
237	743.607	201101	12868.1	20619		237	170.004	124.01	31893.7	1049.18
238	864.569	4.85004e+06	2.25753e+07	20483.4		238	854.796	114.39	3470.84	1047.9
239	89.0242	630706	15507	20239.5		239	547.34	556.29	4304.26	1047.56
240	88.0402	354819	23355.8	20123.6		240	980.769	935.17	16698.1	1045.52
241	799.669	236393	22722.9	19994.4		241	840.577	891.88	3947.71	1044.7
242	111.009	51025.7	12481.5	19577		242	313.165	393.24	6114.05	1039.33
243	464.315	435380	385912	19340.4		243	827.544	531.58	4215.47	1033.54
244	436.283	1.11058e+06	7.1353e+06	18728.8		244	1071	104.56	3134.67	1030.63
245	747.517	451430	2.25602e+06	18074.3		245	757.539	144.36	817601	1028.55
246	280.869	70970.1	19950.8	17982.9		246	645.602	180.88	2995.69	1025.17
247	465.304	583766	3.21687e+06	17965.3		247	453.395	941.9	8746.84	1017.68
248	244.866	55640.8	12102.4	17557.5		248	337.205	133.1	30625.4	1015.03
249	438.299	1749.89	3296.14	17339.9		249	733.6	669.6	2562.14	1013.4
250	907.637	514878	11302.8	16816.8		250	541.303	326.61	5054.25	1011.39
251	220.074	2263.48	5554.39	16786.4		251	929.471	538.1	3553.05	1011.14
252	750.544	1.11536e+06	1.58325e+06	16715		252	658.49	28.31	4683.03	1010.96
253	809.515	330724	813500	16505.5		253	604.298	707.07	2650.37	1010.58
254	76.9794	60511.4	24570.2	16237.6		254	1055.98	413.71	5657.83	1007.24
255	878.602	484034	9177.39	16127		255	1112.04	184.56	11632.8	1005.92
256	136.932	175907	107107	15967.4		256	1022.78	1022.33	3074.35	1002.95
257	123.045	28789.3	7525.77	15905.6		257	681.486	754.81	4171.14	1002.27
258	78.9632	205968	5731.3	15669.2		258	799.55	1103.24	4329.45	1000.45
259	77.9748	46208.2	11312.1	15653.5		259	994.748	967.8	2793.71	996.86
260	452.278	254212	530757	15545.9		260	153.129	903.52	6702.43	986.76
261	722.513	2.38563e+06	8.9097e+06	15165.1		261	223.028	960.65	13025.7	985.88
262	301.217	523017	1.35775e+06	14945.2		262	1026.75	124.7	5989.42	981.2
263	168.015	148135	8021.57	14812.4		263	815.68	300.11	2481.05	980.92
264	849.671	9514.56	3493.17	14334.2		264	987.762	443.01	6638.11	978.58
265	480.31	1.60133e+06	7.01073e+06	14064.2		265	509.33	1002.13	605444	976.68
266	211.001	63493.9	5557.65	13659.5		266	874.634	931.67	2589.01	976.6
267	642.487	150626	7137.25	13478.6		267	1069.77	687.73	4843.26	972.52
268	113.025	117265	29130.3	13378.1		268	458.76	1144.32	3169.33	971.94
269	810.529	804655	2.60838e+06	13298.2		269	938.721	521.44	4151.38	961.83
270	591.211	123491	2.34497e+06	13272.8		270	790.46	1073.43	3911.67	958.42
271	99.0087	50328.3	8966.98	13264.1		271	154.095	58.27	5188.13	957.48
272	771.638	214975	26921.2	13176.4		272	491.374	389.22	4097.84	954.26
273	322.848	3301.29	7507.64	13111.5		273	992.732	1109.78	3494.5	951.51
274	553.279	600184	1.3435e+06	13023		274	1073.8	0	2552.72	950.17
275	724.501	343122	1.77033e+06	12867.9		275	1052.77	544.23	7595.93	949.33
276	166.027	63873.2	98871.4	12784.5		276	744.519	517.52	2522	949.1
277	85.0293	60468.7	83896.1	12491.4		277	451.343	0	19063	947.41
278	125.024	84902.5	146773	12405.1		278	808.469	455.76	2472.65	945.97
279	130.087	350100	7323.36	12371.5		279	960.509	769.04	2609.15	942.69
280	883.534	633241	1.7848e+06	12244.9		280	237.053	1118.55	5808.27	939.74
281	858.522	390463	636909	12096.3		281	603.285	446.82	2528.11	939.69
282	279.873	61757.6	17095.3	12081.2		282	628.398	646.85	3107.94	936.57
283	91.97	2094.66	11624.9	11965.9		283	805.476	381.97	2708.04	935.93
284	462.299	218544	1.24256e+06	11955.5		284	883.478	975.31	14715.2	935.78
285	123.009	6764.92	7494.07	11935.4		285	353.2	141.58	55048.1	933.83
286	267.27	88008.5	70119.6	11748.9		286	937.481	659.63	2998	933.59
287	439.226	140061	515294	11651.5		287	711.609	421.9	6320.61	933.33
288	716.579	48069.3	5950.87	11629.9		288	755.523	1249.23	60677.2	932.8
289	277.217	2.94148e+06	4.13259e+06	11534.4		289	156.111	942.16	14708	932.41
290	266.151	12842.3	106883	11476.6		290	796.468	805	2792.73	930.19
291	91.9654	2261.54	8220.1	11429.6		291	452.383	490.1	4472.83	929.94
292	91.9675	3179.46	9970.34	11376.4		292	255.886	1030.62	5945.55	929.3
293	285.271	502756	3.21556e+06	11363		293	265.148	465.03	1.95032e+06	927.62
294	340.846	13220	6509.23	11189.6		294	1012.77	92.44	3710.96	927.44
295	331.264	732282	2.08124e+06	11150.6		295	760.558	93.2	18359.8	923.41
296	416.229	246162	3.47039e+06	11060.5		296	1085.02	333.73	4686.75	918.16
297	95.0137	28659.8	11138.7	10884.1		297	590.383	738.29	3195.37	917.11
298	798.657	110453	32792.2	10819.1		298	732.482	802.36	6119.28	916.54
299	183.012	838.95	7.67799e+06	10763.3		299	866.471	637.21	7348.17	916.51
300	673.481	257421	699884	10758.6		300	913.515	237.3	2665.6	909.74
301	699.497	1.06008e+06	1.09643e+07	10735.2		301	823.581	902.03	5280.78	909.1
302	91.9682	2960.38	7803.16	10733.2		302	977.741	505.13	3198.96	908.74
303	392.229	127044	277214	10667.2		303	928.481	940.96	5661.69	907.36
304	155.046	11296.9	34799.3	10615.6		304	231.76	392.22	6534.54	907.35
305	256.909	46946.9	7200.13	10574.5		305	918.543	584.02	4204.84	907.26
306	395.389	3687.58	3534.62	989.09		306	471.252	365.43	5267.05	899.92
307	261.186	2294.11	6899.02	481		307	824.578	815.45	2630.95	899.34
308	701.513	1.04082e+06	3.16094e+06	9830.26		308	962.686	938.33	3562.1	897.53
309	172.941	19953.5	39202.8	9803.23		309	337.185	677.05	3698.66	894.23
310	146.046	413952	281729	9773.33		310	479.129	820.03	3005.33	894.08
311	97.0295	54085.4	66897.7	9709.98		311	305.285	1162.24	3250.73	893.92
312	833.645	3015.83	2923.5	9682.22		312	771.539	148.07	2855.58	893.7
313	779.523	46785.5	31127.9	9664		313	754.502	1002.66	7840.21	891.3
314	838.554	357690	91003.8	9592.1		314	1030.75	610.27	2720.62	890.67
315	138.98	159018	133240	9307.94		315	927.477	1183.14	17756.5	889.34
316	78.9619	62187.8	5048.07	9268.75		316	182.127	554.2	11802.5	889.07
317	767.543	3.48216e+06	1.50713e+07	9081.65		317	889.535	827.5	3200.92	886.44
318	832.511	92909.5	411113	8893.1		318	936.707	547.78	2731.09	885.98
319	91.9647	1400.71	7421.33	8856.58		319	257.925	1229.48	8596	884.56
320	601.279	134791	409445	8726.88		320	1054.78	730.41	2573.44	881.89
321	265.254	118734	295798	8586.98		321	1100.04	391.41	2532.16	880.84
322	742.54	2.38326e+06	2.25498e+07	8576.4		322	605.48	239.18	2593.3	878.91
323	299.054	326071	825447	8438.11		323	309.174	375.23	150596	876.19
324	442.795	3500.15	4521.85	8380.53		324	199.134	788.4	6609.19	875.75
325	142.93	19158.9	8283.29	8204.42		325	449.327	0	15384.1	874.38
326	125.001	64421.7	58421	8046.35		326	809.474	132.16	2510.79	873.98
327	81.0343	9131.43	14602.1	8025.03		327	621.304	506.65	3402.07	873.51
328	166.916	71151	37448.3	7990.13		328	756.527	7.41	9434.56	872.3
329	305.24	328729	1.23726e+06	7957.66		329	899.528	735.28	3089.77	871.99
330	125.011	79355.8	11614	7951.73		330	874.469	919.79	3279.03	871.35
331	149.061	2505.38	26369	7814.96		331	970.883	453.93	2895.05	871.34
332	95.9617	33654.7	26425.8	7784.49		332	982.778	241.51	3518.87	870.67
333	447.38	2859.41	3124.39	7755.97		333	724.987	274.39	6936.23	870.39
334	836.538	1.09296e+06	2.65363e+06	7727.46		334	786.508	609.72	2442.28	869.98
335	257.24	156955	304468	7679.23		335	445.369	1232.58	10621.1	869.59
336	724.529	11706.2	83152.4	7645.45		336	1063.68	29.91	2562.08	869.21
337	696.469	174784	1.6819e+06	7642.46		337	272.231	236.16	40096.4	868.4
338	283.178	26680.2	22539	7641.08		338	493.39	376.24	11238.5	866.91
339	138.915	64618.5	7510.06	7616.85		339	754.511	1007.19	26734.3	866.35
340	739.512	456784	790121	7514.81		340	707.464	841.78	2938.35	863.91
341	161.046	29110.2	26127.4	7473.99		341	863.583	1176.68	14026.5	863.45
342	198.918	97011.5	94533.9	7456.81		342	381.231	0	9787.66	863.4
343	94.9903	32381.9	18083.2	7398.05		343	361.348	772.34	6308.83	863.07
344	433.236	300487	2.51813e+06	7340.69		344	647.618	54.55	10765.5	856.84
345	267.233	1.04969e+06	5.11606e+06	7327.82		345	1072.79	823.76	6462.46	854.45
346	453.282	16980.2	16650.6	7253.47		346	1081.99	0	5417.39	854.3
347	362.237	244602	50745.7	7200.61		347	579.285	736	2716.64	851.58
348	716.524	649247	2.12767e+06	7151.95		348	815.528	848.48	2803.93	850.43
349	856.459	46343.5	1.41653e+06	7083.67		349	343.963	474.32	4296.09	850.27
350	91.9688	2550.89	7287.2	7072.36		350	616.399	901.83	2874.55	850.12
351	769.503	284167	381687	7026.84		351	589.47	634.1	3026.52	846.65
352	401.246	1942.57	15528.1	7017.44		352	815.462	421.54	2276.47	846.42
353	154.916	223418	5139.29	6997.7		353	985.746	152.36	5044.72	841.6
354	83.05	15108.6	49887.8	6924.49		354	574.203	257.87	13674.6	840.45
355	833.519	1.08449e+06	5.9059e+06	6914.83		355	725.995	644.95	3859.16	840.37
356	135.082	4184.56	20999.5	6898.3		356	846.559	507.19	4954.85	838.04
357	745.503	43011.8	20355.2	6855.07		357	748.413	868.6	3142.74	835.66
358	571.289	241801	172254	6781.96		358	922.528	745.2	2583.1	834.75
359	237.222	173470	365113	6778.66		359	802.632	746.04	2796.96	831.22
360	79.9629	28073.7	6503.47	6721.23		360	918.694	244.58	2537.95	831.15
361	121.066	7744.42	10887.3	6685.22		361	803.516	248.53	2630.39	830.02
362	281.24	88365.8	2.31996e+06	6643.32		362	774.482	686.06	3410.31	823.8
363	95.0501	10073.5	20002.3	6619.05		363	618.584	276.33	5931.89	823.28
364	887.567	331706	5.31766e+06	6572.84		364	793.536	863.48	3061.9	823.25
365	295.264	579241	937412	6546.32		365	494.429	122.87	6141.43	823.01
366	178.018	17406	6418.06	6509.28		366	481.144	933.41	6853.76	822.56
367	546.282	158623	855840	6487.51		367	655.435	403.24	2767.95	821.27
368	748.529	85739.1	470548	6470.18		368	435.348	1159.6	9341.97	821.02
369	864.696	218093	392624	6458.81		369	515.447	818.48	3174.91	820.74
370	306.252	277036	1.04363e+06	6415.75		370	1116.78	245.73	3713.35	815.97
371	205.196	177958	551732	6402.75		371	488.315	954.72	3891.47	814.79
372	800.673	75109.4	6729.78	6361.7		372	1103.77	0	2667.73	813.26
373	260.247	163634	491202	6361.54		373	229.124	11.79	29135.2	813.06
374	276.839	143801	618619	6343.78		374	759.438	822.55	3706.41	812.6
375	202.919	67639.5	30177.4	6222.03		375	328.058	619.06	3881.65	810.28
376	444.288	930.02	4664.38	1503.61		376	644.599	439.76	12386.4	807.39
377	176.996	10762	5985.17	6095.07		377	1101.79	268.39	2564.22	806.23
378	127.076	122419	1.57523e+06	5975.03		378	841.523	849.55	4140.78	805.69
379	744.61	59937	2504.11	5952.99		379	732.527	327.4	29084.3	804.61
380	216.899	219834	1.27439e+06	5898.31		380	238.153	346.07	17828.6	803.27
381	320.978	4001.12	5320.24	786.39		381	818.471	800.01	3063.18	800.93
382	164.08	600.01	212536	5614.89		382	802.514	827.13	8660.84	800.26
383	311.296	1.13274e+06	1.81038e+06	5595.69		383	221.118	440.5	19077.2	800.02
384	764.524	620363	2.05843e+06	5516.09		384	917.612	597.66	2805.94	798.58
385	772.641	69803.8	4877.89	5432.39		385	823.607	622.58	2530.01	795.16
386	98.9559	53036.6	54303.4	5382.78		386	859.49	800.27	8292.55	794.69
387	155.012	6654.34	29927.9	5215.91		387	250.19	639.75	5559.29	793.37
388	124.009	27844.8	5525.92	5149.54		388	720.469	623.58	5990.66	792.28
389	965.514	10424.5	23553.6	5073.87		389	867.456	175.08	3041.46	791.75
390	671.466	84563.4	616051	5066.96		390	605.406	363.45	3403.35	789.98
391	744.555	1.59385e+06	6.71386e+06	5031.5		391	1058.74	37.37	3199.79	787.6
392	224.069	42330.1	83240.5	4963.97		392	753.497	806.31	4783.62	786.81
393	751.548	443704	415797	4916.74		393	574.451	391.34	3070.99	785.6
394	714.508	557184	3.61981e+06	4895.5		394	1019.75	786.74	3774.75	784.64
395	201.922	48182.9	19636.7	4833.03		395	759.544	43.35	6757.19	779.36
396	352.84	97692.1	22963.5	4794.86		396	492.415	671.96	3994.07	778.36
397	212.177	1454.01	6533.43	4780.4		397	855.611	486.28	3930.2	778.27
398	103.991	37697.1	22108	4751.54		398	435.241	1107.93	3484.41	776.6
399	955.505	1816.29	6584.54	4749.2		399	850.474	864.66	2454.29	776.32
400	145.062	141278	5878.67	4746.36		400	431.381	219.14	6161.97	774.5
401	697.482	338780	2.22583e+06	4735.96		401	477.113	294.06	6418.77	771.66
402	241.217	4.23413e+06	4.52077e+06	4730.47		402	485.4	993.26	3302.08	770.97
403	435.252	113022	298178	4718.32		403	967.521	30.87	2426.53	770.37
404	212.97	1608.49	5978.83	4694.45		404	1030.78	469.72	46273.5	768.8
405	879.606	211172	4293.17	4694.02		405	417.338	914.27	3557.76	767.76
406	888.62	12340.1	3848.94	4678.21		406	883.489	330.32	4769.47	767.17
407	723.517	1.00161e+06	3.64542e+06	4665.35		407	425.258	237.86	3088.87	766.37
408	308.268	35924.4	728758	4610.59		408	730.608	351.05	4032.03	763.33
409	275.032	30508.7	4980.92	4587.59		409	757.598	779.97	2499.83	763.26
410	227.202	1.76983e+07	2.24909e+07	4507.94		410	1116.28	0	2666.64	762.31
411	358.844	18283.8	2984.07	4499.37		411	397.205	810.25	3243.47	761.99
412	834.522	440884	2.3048e+06	4455.16		412	1069.86	1073.98	3932.12	761.36
413	888.569	264609	3.29441e+06	4433.79		413	209.118	952.37	111341	760.64
414	167.021	37954.3	165224	4405.47		414	1117.78	654.18	4553.93	759.51
415	297.28	1.1896e+06	1.06664e+06	4370.45		415	411.348	313.51	6178	758.17
416	224.005	148588	826481	4361.14		416	211.134	565.68	46908.4	756.96
417	283.256	117744	558743	4331.57		417	163.113	925.52	12211.8	754.83
418	260.861	15807.9	6545.54	4316.6		418	885.583	652.62	3533.03	750.94
419	97.0658	16549.5	35961.3	4290.46		419	728.55	301.19	2878.9	750.52
420	583.325	36581.3	91677.4	4288.89		420	960.742	768.48	9043.38	748.67
421	438.271	193319	901010	4212.03		421	656.475	372.55	6582.24	747.71
422	325.184	2973.15	2.58308e+06	4168.6		422	869.556	390.77	2471.42	746.29
423	167.108	36013.4	653321	4158.28		423	375.363	110.64	26081.6	745.55
424	101.024	34500.2	6521.99	4111.91		424	331.962	481.02	3569.9	743.61
425	141.092	138185	1.90347e+06	4111.27		425	654.414	651.65	2757.37	742.43
426	91.9718	1299.28	5678.88	4053.69		426	444.26	931.46	4645.17	740.99
427	881.472	9058.79	1.34823e+06	4018.46		427	983.788	638.49	2765.44	740.5
428	588.467	482.5	40058.9	3885.7		428	407.317	658.1	8634.09	739.7
429	169.123	205085	3.61668e+06	3854.72		429	844.508	1124.68	2539.02	739.31
430	579.294	399036	1.58699e+06	3825.84		430	1010.78	1201.38	4624.91	739.03
431	336.862	180768	17829.8	25210		431	878.507	147.52	2484.15	738.47
432	124.017	20239.4	15454	3797.41		432	609.221	815.63	6148.84	736.74
433	410.237	199335	45167.3	3745.18		433	685.467	410.04	3186.26	734.6
434	179.012	38028.4	59012.1	3744.84		434	495.309	267.35	6377.37	732.05
435	178.028	25882.5	78360.3	3742.87		435	978.753	418.44	24044.5	731.16
436	167.012	14562	22446.4	3665.54		436	929.492	153.5	4367.23	730.74
437	339.2	2892.28	1.78802e+06	3643.97		437	703.471	79.75	9260.14	729.54
438	281.163	10348.8	5927.71	3621.04		438	268.2	415.91	7267.42	726.17
439	183.957	26526.7	99101.4	3609.58		439	822.506	1264.29	4138.48	725.61
440	262.01	39624.6	120088	3609.28		440	731.524	164.36	190242	724.32
441	598.461	35592.2	3793.71	3594.73		441	1080.99	114.18	10375	723.49
442	811.532	331679	846845	3563.23		442	496.445	305.54	5765.45	723.43
443	483.272	18841.6	6618.49	3560.65		443	465.359	363.79	5965.37	722.96
444	746.513	186751	3.6114e+06	3536.72		444	680.474	991.29	11485.2	722.63
445	149.001	14263.8	23692.9	3535.61		445	960.707	480.02	4077.04	721.67
446	769.623	25190.1	11038.4	3489.29		446	786.565	103.38	2497.4	720.74
447	243.016	117975	486297	3448.54		447	817.475	797.27	2909.88	719.54
448	752.597	16704.1	3574.4	3429.76		448	205.16	1245.3	8511.92	718.46
449	137.061	1469.09	10235.1	3416.12		449	1111.04	113.92	16571.8	718.39
450	743.543	1.00562e+06	9.81797e+06	3414.16		450	594.23	645.11	3693.77	716.61
451	748.52	67813.7	183809	3397.21		451	758.532	856.18	2631.13	715.87
452	214.049	230085	119637	3396.2		452	819.539	278.75	3092.61	714.76
453	272.942	62243.5	115809	3373.87		453	757.635	532.29	5094.67	705.45
454	324.95	11040.2	107368	3373.86		454	1033.8	163.49	17081.6	703.71
455	198.957	5037.51	13758.1	3367.01		455	1051.76	97.97	2649.19	703.49
456	254.221	1.71671e+06	2.34062e+07	3331.48		456	888.488	544.53	13465.8	703.22
457	239.115	122293	5178.87	3298.09		457	285.207	1083.78	14481.2	702.54
458	183.139	177426	3.41176e+06	3249.76		458	1067.75	621.24	2567.38	702.04
459	466.317	9772.6	15048.4	3248.62		459	397.226	102.94	9139.17	701.67
460	155	45647.2	160409	3221.54		460	1071.06	0	2932.44	701.34
461	702.516	357574	953835	3205.75		461	771.615	759.84	2638.03	700.18
462	91.9724	897.22	4832.69	3199.76		462	685.502	836.23	2769.9	699.95
463	337.311	31681	51084.5	3189.94		463	989.777	424.35	4633.72	698.96
464	179.035	1969.99	9218.14	3188.14		464	421.332	817.92	6111.9	698.47
465	279.148	3587.18	12857	3168.99		465	782.543	236.93	9354.84	696.97
466	773.534	119845	140230	3149.37		466	1112.75	0	2691.49	694.41
467	865.572	1.31653e+06	5.64227e+06	3147.3		467	427.358	726.35	6632.72	694.27
468	879.456	6016.29	23217.7	3132.89		468	805.499	333.81	2584.01	694.11
469	148.964	8137.34	9094.37	3109.88		469	210.158	612.76	28299.6	692.74
470	310.97	18485.6	522470	3083.76		470	1029.74	146.6	2468.19	692.22
471	136.962	6325.55	7929.92	3076.64		471	822.562	112.71	6272.6	689.19
472	329.249	321491	1.63894e+06	3052.5		472	312.172	305.47	132469	689.08
473	518.25	961.73	5195.89	3020.39		473	731.582	272.08	2493.17	688.05
474	155.108	136843	1.79022e+06	3013.23		474	455.218	307.25	3092.52	687.72
475	268.96	1781.6	36506.2	2990.87		475	614.382	430.84	2803.46	685.11
476	181.047	6374.26	5250.14	2982.01		476	433.332	1088.72	3676.2	684.25
477	644.502	23203.2	2599.86	2981.5		477	781.522	455.44	2922.36	683.79
478	251.202	484046	4.22096e+06	2960.95		478	959.731	432.53	3194.33	683.67
479	91.973	1028.14	5795.78	2937.98		479	649.253	444.91	2687.25	682.53
480	619.289	28369.4	48204	2934.08		480	431.353	653.37	3232.77	681.14
481	740.524	615509	2.81406e+06	2920.25		481	1026.94	108.6	6971.48	680.01
482	963.725	364.36	5839.2	2916.08		482	869.471	361.43	3747.1	678.58
483	115.004	79362.6	8558.27	2900.56		483	466.398	831.05	5537.6	678.24
484	300.866	3496.74	4657.36	2898.62		484	754.464	268.86	2492.64	675.21
485	153.092	22536.1	617619	2893.2		485	1095.01	123.99	3052.72	674.54
486	132.03	169742	35862.7	2888.3		486	834.478	588.51	7465.92	674.33
487	182.91	24336.7	7203.84	2878.31		487	839.582	108.33	2534.22	674.09
488	187.973	24031.8	41086.5	2875.99		488	1068.99	102.78	7696.94	674.01
489	869.414	60358.9	822236	2871.48		489	282.243	364.73	8812.66	672.53
490	421.273	7469.34	18076.6	2868.11		490	885.43	1057.51	3569.48	671.53
491	239.202	587973	2.60433e+06	2840.39		491	543.479	605.34	2966.8	668.88
492	209.022	14136.1	56952.9	2836.91		492	229.145	839.33	5411.83	665.49
493	786.529	690149	7.08151e+06	2827.82		493	1084.01	224.12	10571.1	665.3
494	211.171	1.36982e+06	4.1166e+07	2812.66		494	758.424	233.76	2514.73	663.46
495	466.308	102917	421904	2772.83		495	1027.95	230.89	2928.1	661.01
496	700.501	381529	4.38296e+06	2764.78		496	936.743	376.57	3875.63	660.42
497	963.498	3057	35057.4	2748.9		497	1011.78	1266.93	3892.73	657.71
498	270.252	692029	157827	2748.63		498	1097.02	247.37	6485.78	655.78
499	239.908	24630.1	27029.4	2747.41		499	309.153	390.29	4141.73	655.07
500	181.966	5809.74	5980.92	2738.57		500	440.383	200.96	11276.9	653.81
501	904.619	248828	21408.8	2726.66		501	184.02	320.69	94539.8	652.57
502	418.273	138278	1.75042e+06	2722.58		502	879.56	742.43	4327.68	652.02
503	871.43	8070.44	75567.9	2692.28		503	403.395	301.1	26980.9	651.8
504	892.527	1091.96	4452.18	1380.37		504	1014.79	843.34	3135.66	649.69
505	440.229	9187.42	19766.1	2676.19		505	128.08	1055.11	7911.14	647.47
506	189.092	483.76	6275.66	2670.9		506	365.27	458.71	3908.56	646.59
507	804.475	2522.83	12794.8	2667.79		507	1007.79	262.53	17776.8	645.46
508	152.968	699.82	20123.1	2646.16		508	1098.02	314.28	3625.68	645.18
509	754.612	14581.5	2585.36	2645.76		509	1013.71	599.21	2655.17	644.93
510	138.004	8996.22	10372.1	2628.18		510	480.414	337.3	6179.18	642.74
511	559.472	13968.7	8468.73	2619.61		511	298.156	342.75	5588.82	641.99
512	285.223	39702.9	72367.6	2608.53		512	707.503	1003.41	7626.62	639.19
513	888.557	94666.6	206781	2582.2		513	373.215	991.02	8079.7	639.11
514	152.918	3493.81	5537.17	2576.15		514	725.492	574.82	5875.02	638.74
515	650.735	64.55	2418.35	2558.3		515	297.153	885.1	238655	638.2
516	948.509	661.21	2494.97	2549.78		516	222.158	133.23	6052.88	636.74
517	429.374	19377.2	3.1854e+06	2532.16		517	235.134	385.41	15353.5	634.96
518	831.458	40165.8	719493	2510.23		518	1118.29	268.3	3849.28	634.26
519	197.155	902697	1.25749e+07	2506.09		519	658.482	1128.54	2236.04	634.06
520	795.639	18317	14318.8	2493.21		520	1003.72	103.32	2495.34	630.82
521	165.991	24892.8	56087.5	2455.48		521	801.625	1003.67	4238.36	625.06
522	597.305	187949	371361	2449.01		522	213.175	64.17	5057.7	623.45
523	891.596	88615	116771	2433.72		523	689.573	228.24	3828.68	622.7
524	179.108	2480.12	14455.4	2418.55		524	1008.8	273.44	26768.6	621.91
525	138.921	87603.3	6563.14	2404.14		525	242.185	562.64	8621.28	617.69
526	450.322	623.49	4040.17	2403.98		526	846.493	552.63	2137.14	617.11
527	933.534	1042.91	8834.39	2395.81		527	956.667	403.81	2649.7	614.74
528	717.527	215479	494912	2391.4		528	982.75	993.64	2869.72	614.31
529	749.532	37824.1	117977	2390.63		529	184.016	124.86	223079	612.26
530	418.245	90659.2	328790	2386.17		530	337.239	634.89	3163.66	612.1
531	1006.78	698.96	44207.6	2382.55		531	214.192	871.8	7621.75	610.7
532	770.506	72221.8	63228.2	2382.19		532	810.475	543.09	3085.16	609.73
533	964.501	1096.48	10747	2366.97		533	789.527	670.69	3024.25	608.8
534	223.17	579107	3.55392e+06	2350.73		534	300.836	361.27	3003.55	608.59
535	182.022	73877.1	99338.3	2349.53		535	1043.75	640.61	3144.99	606.17
536	225.1	3049.02	15460.1	2347.03		536	347.332	454.71	3901.21	604.93
537	577.278	123082	1.28575e+06	2342.04		537	813.566	354.76	2624.24	603.97
538	91.9905	7167.02	5077.25	2340.17		538	824.461	724.99	2555.75	603.73
539	195.006	16250.8	39447	2338.85		539	558.46	767.42	3262.59	602.86
540	965.778	172.77	6638.69	2337.38		540	308.231	198.4	3969.12	602.12
541	785.654	129377	4344.8	2336.8		541	673.471	878.56	3537.5	601.51
542	889.582	98722.1	1.5069e+06	2335.1		542	981.773	92.07	6960.48	601.37
543	141.015	7427.66	9060.98	2323.88		543	786.457	531.61	2675.65	601.25
544	293.249	140451	534077	2288.39		544	665.331	485.39	3108.27	600.62
545	388.253	236859	418295	2273.46		545	783.555	365.75	3516.93	599.87
546	964.774	129.27	10649.7	2255.57		546	593.216	188.33	3626.95	598.71
547	311.169	3143.58	1.96364e+06	2242.58		547	1044.8	548.09	2529.88	598.71
548	573.2	3433.7	251371	2239.53		548	808.55	387.2	6943.08	598.69
549	554.282	91855	92948.4	2237.62		549	781.539	259.97	57482.9	598.58
550	124.015	13757.3	15517.5	2225.34		550	991.756	263.15	2922.67	595.1
551	674.485	48078.3	81407.4	2220.16		551	639.403	1125.38	2871.87	594.68
552	227.033	15450.8	8832.06	2210.02		552	816.473	585.54	3132.84	591.24
553	181.027	5815.24	5629.79	2201.31		553	683.502	318.01	7158.48	590.65
554	893.621	266779	3426.05	2198.88		554	667.389	510.12	2440.74	589.8
555	963.761	123.75	6651.14	2198.79		555	1048.79	1088.83	4383.04	587.85
556	225.125	346.95	618833	2196.43		556	759.555	254.05	94232.1	586.82
557	272.955	4799.33	5883.22	2180.77		557	772.467	617.8	7226.24	586.23
558	884.459	597.54	3637.09	1778.3		558	727.456	407.1	2808.87	586
559	263.238	30434.8	69759.9	2178.31		559	801.548	1005.84	2725.99	581.63
560	96.9613	7181.61	12013.3	2175.16		560	1102.76	527.81	2919.74	581.51
561	1042.44	575.52	3198.44	2152.55		561	226.128	112.71	7912.75	580.93
562	948.74	145.99	2539.91	2149.28		562	800.462	1069.21	2653.55	579.46
563	645.31	456.4	2644.74	2149.13		563	1066.74	566.41	3646.78	578.8
564	226.937	11792.7	8255.46	2139.96		564	818.549	291.67	2841.28	576.57
565	154.027	13351.5	27969.3	2139.01		565	487.452	942.32	3337.76	576.56
566	721.481	65445.1	174763	2126.57		566	507.315	375.46	3087.84	571.68
567	899.566	140960	46826.2	2124.96		567	225.059	128.11	8685.65	568.45
568	505.257	776.56	4825.06	2123.41		568	920.512	930.65	5588.92	566.21
569	197.041	20592.7	36023.3	2120.3		569	986.848	264.29	2576.91	559.04
570	247.982	52037.1	6052.81	2113.47		570	534.32	376.16	3472.67	556.08
571	602.282	16933.6	29690	2110.46		571	979.756	211.8	7945.22	556.03
572	830.52	1816.24	7589.5	2108.06		572	453.359	0	3177.9	555.45
573	700.529	283710	4.8537e+06	2106.86		573	619.242	591.98	4154	554.98
574	567.294	94637.2	11656.1	2089.6		574	795.551	867	4375.66	553.86
575	178.96	38428.1	8359.94	2081.51		575	436.352	188.1	3010.94	553.68
576	783.5	3493.67	7486.16	2081.15		576	1107.01	144.18	3213.44	553.63
577	184.002	32581.5	7979.21	2053.52		577	911.521	271.28	2466.65	553.02
578	788.545	667870	1.62021e+06	2050.28		578	718.608	84.45	3105.04	552.9
579	896.543	916.61	3356.39	2046.61		579	860.493	742.94	3728.15	552.14
580	129.092	40452	428157	2032.87		580	729.508	384.82	201282	550.35
581	805.487	12712.2	14432.4	2027.05		581	363.363	750.29	9018.93	549.99
582	737.596	420.39	2764.93	2021.62		582	719.479	617.04	2791.86	549.76
583	376.234	12451.2	558949	2020.39		583	762.456	388.88	2919.47	549.72
584	734.485	594.41	2626.74	2016.49		584	888.474	409.57	2818.42	549.5
585	256.239	10529.9	24430.2	2013.82		585	729.604	846.76	11598.6	549.18
586	323.169	4109.04	4324.16	2009.71		586	703.589	232.53	3478.05	546.92
587	877.544	3804.79	20317.8	2007.41		587	776.446	1073.35	2847.72	543.6
588	211.038	2489.41	11750.6	2006.72		588	785.592	894.15	3273.87	541.43
589	111.957	7338.2	10233.1	2003.42		589	340.203	241.39	137898	539.68
590	952.7	910.91	2950.52	2000.68		590	1002.75	143.48	37587.8	539.22
591	434.239	24886.5	151504	1993.68		591	1021.77	307.24	2627.31	538.68
592	710.397	1890.76	3291.58	1991.65		592	802.495	552.42	12209.4	537.92
593	889.499	911.22	9713.95	1988.78		593	185.118	875.66	10476.1	537.55
594	316.831	20128	96872.4	1987.92		594	1054.97	0	10230.3	536.43
595	947.505	2989.52	4697.65	1979.39		595	666.06	91.49	7473.96	533.22
596	775.548	54480.8	21634.5	1973.11		596	321.21	215.07	90525.4	532.59
597	643.265	948.12	3108.16	1965.22		597	828.43	1169.37	2530.18	530.9
598	237.186	2.31765e+06	5.07134e+06	1964.85		598	699.609	796.25	6743.31	530.62
599	457.236	4140.99	10009.1	1963.29		599	393.301	570.15	3352.21	526.41
600	864.514	885.23	3949.72	1962.51		600	801.501	351.91	22606	522.83
601	365.342	61810.6	51834.3	1954.66		601	710.514	1033.56	3146.73	522.59
602	987.498	2852.6	11354.7	1953.53		602	185.008	0	60820.6	522.28
603	966.517	4314.69	4766.42	1952.33		603	395.317	141.24	5182.49	519.22
604	205.984	17569.8	64331.2	1951.06		604	1024.74	901.81	2827.68	515.7
605	989.505	836.86	2724.8	1938.97		605	1008.74	165.05	3094.45	514.87
606	803.471	6432.9	16526.4	1938.54		606	112.053	384.15	5112.21	512.94
607	174.978	6114.66	23815.4	1926.58		607	937.748	0	2583.4	508.87
608	241.948	24385.2	21781.8	1918.8		608	983.829	691.77	2992.85	508.69
609	726.581	33231.2	4712.8	1909.13		609	762.484	175.02	2468.42	508.4
610	235.171	13709	115189	1897.75		610	338.315	1215.03	3252.77	505.81
611	962.724	575.21	9026.99	1886.35		611	1052.96	187.27	3486.17	502.05
612	859.534	1.54869e+06	3.34996e+06	1880.54		612	727.518	1254.78	8044.74	500.99
613	740.599	9564.07	2447.62	1877.95		613	196.179	826.55	10701.2	500.82
614	780.519	8270.95	11041.2	1877.12		614	231.139	1190.56	89939.2	496.82
615	221.155	21277.1	308302	1873.37		615	367.195	0	12465.2	494.28
616	871.451	3891.55	128329	1871.09		616	853.597	789.82	2454.08	493.08
617	891.524	1513.95	5665.07	1869.32		617	307.255	1098.84	9225.95	487.8
618	253.254	164982	37760.7	1867.73		618	620.599	350.64	4244.01	484.23
619	645.468	354.63	2594.05	1865.92		619	285.274	842.24	6004.45	483.82
620	860.574	1600.94	2973.01	1865.65		620	473.268	244.01	2997.28	481.94
621	849.55	625369	188456	1858.72		621	326.188	119.9	215069	480.24
622	844.542	1044.89	6559.05	1850.4		622	981.811	68.24	2652.21	479.75
623	209.191	17500.1	24689.1	722.22		623	1016.73	891.28	5760.54	479.67
624	944.541	1071.55	2415.49	1848.05		624	414.351	313.02	17672.9	478.51
625	585.487	7633.94	16019.5	1845.85		625	711.46	1196.65	3799.96	475.98
626	719.377	2001.42	4407.96	1845.11		626	770.534	487.41	5456.64	472.98
627	185.155	564428	512618	1844.42		627	925.749	91.18	2848.97	472.07
628	952.737	250.38	6465.96	1830.97		628	961.709	120.8	3037.5	467.89
629	310.283	29542.9	102725	1825.96		629	592.364	8.39	3475.15	464.97
630	191.108	4665.06	24097.8	1820.84		630	537.417	195.37	3389.89	464.45
631	157.123	84750.4	335025	1816.62		631	1110.02	266.6	7890.2	462.62
632	914.539	482.45	3520.77	1811.45		632	975.725	543.33	3545.25	459.34
633	436.255	5957.6	10899.2	1805.82		633	435.156	417.04	3576.72	458.66
634	125.097	4791.77	22130.9	1799.79		634	758.639	410.05	2865.85	458.65
635	903.474	1098.08	2789.82	1799.06		635	743.62	219.66	7319.72	457.66
636	450.299	410402	75785.9	1798.52		636	425.364	1023.16	3121.47	456.4
637	509.344	3937.13	8846.29	1797.71		637	483.421	537.66	2996.46	455.72
638	643.492	25396.2	2346.44	1793.81		638	239.075	487.77	14506.5	455.09
639	463.303	14035.8	57996.3	1793.77		639	758.487	20.72	5592.61	454.78
640	874.422	535.45	2743.35	1791.12		640	701.573	1253.57	3013.9	454.48
641	199.17	5.34781e+06	7.43809e+06	1784.15		641	771.651	1047.55	7573.18	452.09
642	895.548	438.16	2507.27	1781.07		642	309.271	276.22	5210.63	451.89
643	884.538	265168	607902	6160.74		643	731.511	198.53	2410.92	448.9
644	905.622	111045	9054.88	1776.57		644	821.551	841.7	2784.82	442.71
645	880.46	3116.37	7794.68	1774.58		645	784.55	796.53	7590.38	437.98
646	143.108	57948.9	405821	1766.87		646	1114.05	0	2939.71	436.68
647	280.02	18994.6	60867.3	1759.23		647	296.231	941.52	12153.3	436.67
648	237.15	4343.52	1.12101e+06	1755.19		648	723.981	193.04	14918.7	435.57
649	101.061	9065.19	86810.8	1752.99		649	151.113	1002.39	9914.82	434.16
650	467.3	4122.32	8787.55	1752.1		650	777.509	977.32	3049.34	427.92
651	109.066	7261.97	25580.1	1742.28		651	195.012	10.49	5614.14	427.25
652	747.409	7358.52	18451.1	1740.92		652	201.968	854.44	7166.29	427.18
653	439.274	3021.47	8363.56	1740.62		653	377.379	1055.54	8670.89	419.44
654	723.409	3572.19	6288.76	1738.5		654	827.581	1035.87	4715.21	419.42
655	186.98	7916.6	33485.7	1735.51		655	840.472	888.53	4951.68	417.41
656	707.378	5563.23	8477.33	1731.12		656	999.701	0	2678.77	414.05
657	279.318	552.45	15333.6	1727.06		657	742.554	414.07	2502.93	413.45
658	177.092	7988.28	27989.4	1725.63		658	802.479	1133.13	2458.93	412.48
659	837.54	169122	164445	1723.99		659	744.624	158.2	2669.04	412.44
660	151.017	7430.54	12661.7	1721.31		660	243.033	178.29	8322.93	410.4
661	760.415	885.77	2685.66	1720.65		661	937.711	719.78	3174.44	409.14
662	847.431	371.75	3258.71	1716.63		662	350.875	245.36	3291.08	407.29
663	752.495	5899.63	108449	1716.3		663	217.123	159.18	11225	407.19
664	1009.8	280.62	10907.7	1708.63		664	402.242	834.59	3542.86	406.93
665	961.748	535.84	4534.74	1708.32		665	214.153	120.43	6420.48	404.21
666	429.241	555.11	4039.82	1700.07		666	241.96	837.22	5750.07	403.62
667	873.55	36894.5	41734.5	1697.05		667	481.3	719.83	3614.73	400.55
668	925.577	1050.48	3162.82	1696.32		668	928.47	169.11	2890.63	398.54
669	815.564	2248.12	3729.78	1695.86		669	317.212	564.51	6363.13	398.14
670	339.327	81645.4	49069.7	1695		670	467.374	97.75	3197.15	397.46
671	919.665	511.25	2816.96	1693.99		671	737.996	206.05	2623.06	396.4
672	756.182	120.26	2604.38	1693.49		672	1004.73	123.82	3024.96	395.01
673	592.214	8109.97	192589	1688.53		673	213.177	759.95	27084.9	393.13
674	279.164	171.17	60839.8	1687.55		674	1015.72	477.22	2557.76	391.44
675	257.228	34365.7	57893.2	1686.98		675	421.296	221.57	3011.09	389.13
676	487.247	1217.2	11985.6	1685.37		676	887.582	457.63	3035.15	382.08
677	437.287	152789	1.02648e+06	1035.88		677	376.367	214.98	3276.51	381.46
678	768.518	966.33	3291.04	1682.92		678	770.551	498.95	3606.79	377.11
679	715.589	464.41	5062.22	331.24		679	844.566	382.58	2801.59	376.8
680	943.797	300.66	3706.76	1677.2		680	787.646	821.41	2881.33	370.02
681	499.234	59.76	3404.82	1676.19		681	359.873	74.83	2965.92	369.58
682	404.265	3277.49	7012.08	1673.21		682	468.414	251.63	221270	366.36
683	645.51	1717.65	2985.15	1670.7		683	637.3	576.89	2701.43	362.81
684	152.998	13056.6	37153.7	1670.55		684	797.591	543.46	4048.08	362.52
685	855.503	12344	8137.51	1669.88		685	833.463	263.75	4799.57	360.27
686	847.534	244282	226862	1666.57		686	473.4	674.04	3206.08	358.08
687	221.082	425.98	6279.65	1666.21		687	718.452	602.08	2758.2	354.37
688	811.469	222.46	2458.36	1663.83		688	704.551	595.94	3140.69	347.84
689	225.017	3346.76	8431.86	1662.89		689	1009.75	647.07	3509.96	345.69
690	772.586	528087	2.92058e+06	1662.75		690	293.179	533.75	616884	340.43
691	689.496	6199.78	6932.28	1661		691	409.332	1084.87	5805.38	339.22
692	502.292	562.11	3763.14	1660.95		692	756.518	803.66	4626.8	335.9
693	401.342	2563.88	6028.46	1660.26		693	990.754	390.39	2734.88	331.84
694	316.052	55278.1	83193.6	1659.04		694	715.589	464.41	5062.22	331.24
695	1060.76	712.11	2640.01	1658.13		695	792.544	733.9	2219.41	327.73
696	873.467	1189.19	10591.3	1657.03		696	283.192	491.8	12712.4	318.13
697	627.44	1466.55	3508.46	1655.86		697	737.478	158.06	3083.01	314.9
698	721.393	2988.08	6328	1655.78		698	717.604	349.5	6310.65	314.27
699	629.456	5181.96	3162.64	1654.41		699	766.503	693.22	2583.49	313.46
700	551.218	1440.47	14438.1	1646.07		700	406.273	900.23	6070.15	311.17
701	894.622	47203.1	3257.4	1645.79		701	463.343	113.58	3801.45	310.28
702	645.45	6765.01	12114.9	1641.55		702	291.16	0	54382.4	307.39
703	642.415	851.3	5016.19	1641.46		703	860.463	673.88	2768.07	304.89
704	686.513	41182.2	12946.6	1639.7		704	347.163	985.7	3878.46	302.26
705	865.699	33624.8	27738.3	1638.05		705	341.196	113.81	5563.3	295.39
706	104.035	69024.9	5355.07	1637.45		706	821.566	0	10589.6	281.07
707	490.294	734.37	3879.63	1635.07		707	743.525	510.24	3837.56	276.53
708	852.429	4143.56	8229.1	1633.43		708	758.542	339.11	137459	265.07
709	482.316	6743.22	15243.3	1632.71		709	760.492	1055.9	2421.6	257.56
710	651.316	1561.44	3470.63	1630.04		710	329.24	1121.53	4313.74	253.93
711	860.538	734699	1.39634e+06	1625.93		711	863.542	111.88	3025.17	251.04
712	583.472	8115.14	8601.67	1625.28		712	390.374	268.91	3707.88	244.41
713	96.9707	6443.18	15414.1	1623.97		713	746.549	38.77	2179.31	237.83
714	725.533	2429.12	14668	1622.22		714	291.197	985.79	6718.54	229.58
715	616.471	57110.4	3027.36	1620.2		715	459.421	1264.17	4156.23	216.65
716	818.492	1922.09	5178.4	1616.7		716	951.725	345.51	4576.22	215.82
717	478.294	132680	397226	1616.5		717	405.41	731.82	9172.29	213.13
718	708.464	908.32	5781.04	1612.64		718	495.406	118.48	6801.96	212.24
719	566.25	3385.35	3584.95	1604.18		719	953.742	0	2689.65	198.73
720	847.567	332.83	2873.12	1599.88		720	998.912	158.4	3136.24	198.52
721	869.435	935.64	7265.43	1596.05		721	349.242	16.51	7178.21	197.41
722	752.444	1358.07	3291.67	1595.5		722	602.383	665.16	2417.66	188.35
723	949.531	2239.74	4779.61	1592.64		723	731.62	638.98	11599.9	184.13
724	390.214	1605.74	3351.87	1592.42		724	1047.78	299.19	3187.32	164.71
725	1042.75	1664.33	3782.59	1591.15		725	701.523	79.71	1763.83	154.56
726	924.511	1277	3074.06	1590.65		726	759.49	145.1	2542.23	132.43
727	898.45	528.45	5962.47	1589.63		727	420.243	124.17	5191.12	131.16
728	708.571	5893.33	3006.83	1589.57		728	843.595	926.15	2365.71	117.97
729	459.25	7099.06	16154.3	1584.53		729	665.247	88.73	2602.46	102.78
730	1053.77	869.98	6474.44	1583.15		730	698.475	701.85	4989.79	101.7
731	581.456	9719.38	8369.84	1578.63		731	700.519	1010.33	71808.7	101.63
732	760.513	55610.2	101314	1577.93		732	731.487	1150.21	3003.72	87.03
733	176.936	28646.6	22118.2	1573.5		733	377.237	124.53	3485.07	15.01
734	490.266	917.42	5535.88	1570.3
735	921.507	1229.14	4627.11	1570.14
736	390.25	5427.71	4740.15	1567.68
737	327.18	475.91	9116.86	1560.34
738	479.297	6944.18	15428.2	1560.17
739	677.329	1111.28	2961.31	1556.45
740	154.928	23092.6	10736.1	1547.64
741	795.518	25466.5	3449.03	1545
742	808.511	90072.5	2.5536e+06	1544.31
743	1092.85	383.62	2740.1	1542.76
744	829.486	4180.02	7688.05	612.91
745	557.457	7823.96	11413.1	1538
746	878.445	1604.24	5657.6	1536.69
747	171.139	66525.1	403263	1534.52
748	828.495	13423.3	19640.9	1532.15
749	772.522	11394.6	10288.8	1529.09
750	367.358	55946.9	26976.1	1527.56
751	901.58	5454.59	8822.97	1524.71
752	885.465	1676.91	3471.66	1520
753	525.283	3658.26	7372.88	1519.09
754	655.221	39775.7	3532.09	1514.97
755	961.519	505.69	2387.8	1513.56
756	224.921	6884.41	8802.42	1513.11
757	1000.74	740.53	9129.2	1510.16
758	824.545	126915	5285.61	1507.83
759	797.534	110988	15072.9	1505.61
760	519.308	980.68	3520.59	1504.14
761	884.576	2276.15	5374.36	1337.72
762	789.548	261043	447172	1502.94
763	477.18	455.48	3666.78	1498.49
764	913.497	282.78	2475.24	1495.06
765	765.527	227909	562567	1492.71
766	771.518	109515	82853.1	1487.89
767	111.045	11203.9	120637	1486.72
768	889.57	18841.9	146562	1486.39
769	736.413	2334.42	3525.39	1486.27
770	843.539	2098.29	17108.8	1486.24
771	1103.82	309.12	2827.56	1485.09
772	469.417	176.88	5382.44	1484.05
773	646.615	954.94	46967.8	1476.41
774	909.466	132.98	2919.07	1474.43
775	723.48	1418.62	25949.9	1474.14
776	709.338	667.38	3174.79	1470.62
777	115.076	25887.3	267873	1470.02
778	216.01	208.1	57735.4	1466.27
779	197.028	362.22	174526	1466.07
780	490.331	2893.92	10927.2	1462.43
781	890.585	43666.6	586781	1461.58
782	922.628	12509.5	3220.65	1460.1
783	773.63	566.48	3242.79	1458.49
784	1029.96	138.28	2616.04	1458.43
785	813.662	540.35	3053.19	1457.29
786	672.47	10849.4	74924.6	1456.98
787	446.304	35857.3	22498.4	1455.94
788	751.44	7622.58	8085.67	1453.13
789	111.082	4997.39	13181.9	1452.94
790	192.988	10472	34719.6	1452.8
791	486.299	794.95	3371.54	1451.35
792	894.545	1853.33	4184.59	1449.27
793	207.006	2334.37	5775.13	1448.69
794	732.623	280.14	3460.08	1446.14
795	1062.81	2945.7	2729.96	1445.49
796	1090.84	1427.39	2976.73	1444.73
797	813.456	711.16	2787.2	1443.83
798	447.385	2124.56	14771.6	1443.7
799	1017.74	1575.74	4244.31	1442.86
800	213.186	5.87898e+06	6.12704e+07	1439.49
801	892.6	34220.5	26001.5	1194.67
802	701.532	66627.1	1.66458e+06	1436.33
803	780.555	183761	71391.2	1433.13
804	753.565	3998.49	4804.35	1433.12
805	921.525	1361.13	9609.99	1432.94
806	945.487	7124.92	14102.7	1432.39
807	915.589	3446.02	19817.3	1431.8
808	569.229	2190.3	4440.05	1431.48
809	705.362	1092.13	3085.97	1431.42
810	848.485	6652.87	8472.5	1431.39
811	493.294	1715.77	5241.95	1429.33
812	727.548	3754.49	60763.5	1427.61
813	988.5	1465.81	3563.77	1426.78
814	593.227	3010.33	27859.3	1422.9
815	773.59	189212	1.0074e+06	1418.55
816	209.155	67307.4	1.50952e+06	1418.48
817	897.55	8490.55	9441.68	1413.74
818	873.435	531.15	3377.8	1412.84
819	787.607	1844.43	3058.98	1411.96
820	812.508	1664.63	5143.4	1411.6
821	208.075	9165.44	11360.4	1409.67
822	874.554	8455.41	9583.98	1409.67
823	998.774	1142.06	2737.54	1409.49
824	789.623	860.53	2555.23	1408.41
825	849.489	1702.8	4108.65	1407.55
826	673.529	87609.3	4777.88	1405.7
827	733.529	899.07	5100.44	1404.42
828	259.207	2655.08	15183.1	1402.18
829	910.553	194193	138408	1400.34
830	744.497	786.25	5483.77	1398.44
831	715.512	168048	1.14631e+06	1398.23
832	843.473	561.1	3617.67	1398.12
833	867.577	10592.1	14528.5	1396.03
834	1066.98	125.95	3236.8	1393.98
835	547.285	14435.4	41762.5	1393.63
836	608.188	548.22	3822.7	1393.15
837	810.562	680.62	2607.24	1392.26
838	194.163	144.49	6082	1389.6
839	1117.28	412.32	4878.73	1388.61
840	601.326	77335.8	60828	1384.69
841	854.668	580.4	2529.79	1384.41
842	913.581	98704.2	976992	1384.16
843	234.909	23690.4	74475	1383.86
844	263.202	13143.6	31895.4	1382.72
845	872.433	2328.57	14344.1	1382.18
846	233.155	5984.38	10642.1	1381.75
847	759.651	387.88	6651.71	1380.6
848	892.619	567696	6382.84	10419.7
849	421.263	46023.8	186921	1379.09
850	481.313	297803	1.15471e+06	1377.81
851	919.557	354.84	3189.4	1377.54
852	670.482	964.83	3154.82	1376.8
853	193.123	6476.79	44120.3	1374.06
854	405.241	213552	46273.3	1372.78
855	868.487	5759.99	29336.5	1372.19
856	333.059	20482.6	15003.1	1371.63
857	929.541	752.51	2557.77	1369.3
858	300.057	2783.7	4327.94	1368.81
859	964.677	133.76	3457.64	1367.64
860	741.528	198022	824057	1367.19
861	885.518	279.91	2937.44	1365.93
862	238.949	1487.71	6885.71	1364.9
863	857.462	3382.16	74212.1	1359.62
864	605.455	13787	2682.51	1358.88
865	787.533	252580	2.94454e+06	1358.43
866	572.292	25069.5	7827.19	1355.36
867	820.548	430.67	5339.82	1354.06
868	113.061	44724.2	577606	1353.12
869	858.473	1026.93	10200.4	1351.79
870	842.472	1186.12	6360.33	1350.53
871	958.727	210.64	6368.58	1349.94
872	96.9711	2933.18	9909.23	1349.51
873	861.677	2395.26	2924.92	1349.4
874	240.242	18653.7	161175	1349.3
875	261.223	32821.6	246775	1349.19
876	544.266	9992.65	11786.1	1347.25
877	242.221	499176	230827	1341.44
878	697.472	8116.45	75710.1	1340.64
879	803.498	419.46	3481.81	1339.28
880	884.64	687.22	2923.41	1173.72
881	298.041	113110	498837	1333.56
882	722.485	8757.72	25517.4	1325.71
883	1018.75	1371.27	5719.17	1325.62
884	181.123	44231.1	1.06059e+06	1325.16
885	1114.76	794.79	2577.33	1325.09
886	260.026	20823.8	71917.4	1322.34
887	713.532	6086.54	11478.2	1321.54
888	297.986	8752.73	25176.8	1319.53
889	922.692	343.27	3116.81	1318.56
890	709.502	28969.8	4430.81	1316.58
891	899.482	807.82	2679.24	1308.47
892	996.893	118	3201.51	1306.19
893	905.495	1212.91	6683.54	1305.59
894	223.134	967.08	9726.22	1305.34
895	917.539	1729.31	9991.5	1305.09
896	285.269	75110.5	260215	1302.44
897	423.252	20233.3	4553.36	1299.11
898	768.546	746367	3.08084e+06	1297.04
899	863.504	806.2	3638.41	1296.34
900	1070.87	911.08	3263.6	1294.8
901	1056.99	251	3126.19	1292.85
902	603.294	4226.51	14507.4	1292.51
903	1113.05	149.52	4598.64	1290.21
904	756.471	153.58	8993.57	1287.86
905	990.717	1310.86	3166.18	1286.89
906	433.272	76937.5	19990.4	1285.4
907	1088.83	1306.93	3034.86	1285.19
908	630.413	1190.21	2911.07	1284.79
909	231.212	14574	34190.7	1283.33
910	938.759	263.61	3772.51	1283.05
911	194.022	4287.99	15268.2	1282.06
912	897.446	920.17	15587.7	1281.27
913	774.593	10046.9	39564.4	1280.99
914	725.513	132111	904216	1279.96
915	419.248	1082.76	4854.33	1279.35
916	826.478	584.74	3160.81	1279.23
917	501.282	3559.19	4035.78	1279.06
918	1098.8	729.12	3095.04	1278.98
919	813.548	8237.66	9707.48	1278.21
920	182.893	5473.27	19510.7	1277.52
921	698.513	164880	5.1858e+06	1275.85
922	545.325	1171.83	3037.9	1270.71
923	294.183	1183.02	19508.8	1269.59
924	717.448	608.84	9686.47	1269.52
925	737.424	3763.08	5144	1268.71
926	1043.84	3175.66	3506.38	1267.77
927	730.511	768.1	28020.7	1267.1
928	332.268	87232.3	125389	1266.83
929	113.097	1010.42	12010.9	1265.91
930	520.931	189.08	3947.59	1263.66
931	816.573	20341.7	5033.43	1261.54
932	872.454	1299.96	21970.9	1259.86
933	990.782	112.16	2909.3	1256.29
934	327.233	856106	5.08975e+06	1256.09
935	214.189	568907	6.27781e+06	1254.41
936	826.496	12708.6	32771	1253.64
937	242.018	1632.65	5451.84	1252.86
938	641.419	1598.92	3518.38	1251.95
939	745.559	675785	2.80383e+06	1251.08
940	976.737	1164.18	9227.89	1250.6
941	830.662	489.76	2519.92	1246.72
942	761.424	3752.19	6106.22	1246.25
943	1083.01	240.8	18091.8	1245.62
944	1118.79	194.36	2839.53	1242.5
945	984.742	283.4	8224.14	1242.43
946	168.111	96.92	6851.87	1241.76
947	417.41	4489.1	26220.6	1240.02
948	958.692	522.39	2962.2	1240
949	1040.96	184.04	3696.63	1239.93
950	933.828	368.46	2739.08	1239.66
951	463.151	1560.44	3437.37	1239.53
952	718.53	53335.1	17113.9	1239.47
953	1060.8	1134.16	3290.47	1239.39
954	524.299	11770.9	5456.13	1239.12
955	343.896	846.23	5856.56	1238.46
956	931.518	318.31	3096.7	1236.34
957	607.185	10376.8	57166.5	1234.16
958	875.566	159523	246348	1233.62
959	891.507	456.19	2488.98	1231.58
960	141.129	1269.28	94810.6	1230.31
961	675.487	3971.3	5367.52	1230.26
962	818.572	2158.06	4548.89	1229.04
963	514.284	72888.1	51276.7	1226.79
964	417.232	3460.91	48802	1225.14
965	1001.74	534.38	3470.81	1225.14
966	1040.83	6054.53	10924.7	1224.08
967	639.316	1007.05	3329.86	1223.84
968	852.574	50951.4	3118.11	1222.59
969	443.389	2044.78	4248.97	1222.2
970	611.372	768.55	2700.99	1220.23
971	467.32	32650.7	162220	1219.06
972	770.627	3197.1	3313.06	1217.76
973	919.509	1210.5	22372	1217.41
974	439.379	1502.52	143248	1215.73
975	909.602	973.41	2475.8	1214.07
976	705.487	215.58	6121.72	1213.19
977	779.463	2336.43	6530.33	1212.72
978	441.231	122.79	3115.42	1212.68
979	871.534	235855	53468.9	1210.1
980	386.237	161581	502540	1207.56
981	644.466	796.8	11969	1204.63
982	233.191	3056.42	17053	608.67
983	761.453	1535.04	15667.4	1203
984	458.268	2715.92	41889.6	1202.58
985	941.783	569.61	3288.46	1198.15
986	255.028	1979	17304	1197.68
987	195.139	85549.1	1.69119e+06	1197.17
988	751.492	29446.3	643657	1194.94
989	930.489	385.03	3641.98	1438.86
990	839.556	42119.3	4034.99	1194.24
991	595.289	25980.5	185423	1192.01
992	882.522	14357.7	16451.6	1190.23
993	193.027	2744.78	19226.8	1189.86
994	447.216	1009.86	5036.44	1189.44
995	1067.84	682.63	6163.49	1188.44
996	679.471	2273.51	77716.8	1187.7
997	430.377	2436.59	500014	1185.17
998	717.362	778.06	2953.27	1185.02
999	825.489	1792.02	15034.8	462.87
1000	321.243	8845.26	16276.4	1183.06
1001	804.555	890.67	6198.41	1182.38
1002	784.468	1268.08	2432.43	1182.01
1003	787.44	3446.34	4095.32	1181.3
1004	901.485	371.55	2617.2	1177.84
1005	459.271	629.66	4404.26	1176
1006	865.44	279.28	2524.71	1175.93
1007	489.262	16472.7	101427	1175.25
1008	719.546	30069.8	3731.66	1174.5
1009	946.688	724.42	3255.61	2179.98
1010	351.327	10155.3	6147.54	1172.75
1011	1032.8	341.13	37222	1170.66
1012	876.534	822.38	2606.67	1169.47
1013	788.476	365.75	2547.04	1168.17
1014	890.505	938.63	5810.53	1167.62
1015	806.534	1605.87	3988.87	1166.94
1016	177.165	2216.47	13115.1	1166.78
1017	724.52	137960	329707	1165.02
1018	845.518	23319.6	12040.6	1164.78
1019	814.561	8495.53	17299.5	1162.75
1020	720.498	41475.9	57535.2	1162.72
1021	561.488	55232.5	6518.18	1161.53
1022	1005.77	699.33	29888.9	1161.51
1023	759.576	15169.6	5421.94	1160.28
1024	428.366	119.49	9052.15	1156.52
1025	995.827	751.09	2541.49	1155.73
1026	701.268	993.51	3564.93	1155.26
1027	583.316	83828	382536	1152.82
1028	541.462	1925.42	3525.91	1152.35
1029	125.061	15752.1	399105	1152.23
1030	967.794	827.6	3657.38	1150.97
1031	149.097	6270.83	41889.3	1150.26
1032	698.485	73807.4	514322	1148.65
1033	778.46	1997.34	3741.34	289.19
1034	1086.81	496.2	2446.45	1146.72
1035	747.615	593.08	3248.88	1145.63
1036	950.721	626.91	6904.82	1143.25
1037	411.241	19896.4	4360.89	1142.37
1038	403.225	4874.56	3261.09	1138.87
1039	1109.02	75.73	13140.6	1138.42
1040	247.171	4115.89	16690.9	1138.29
1041	739.493	1631.9	2558.81	1136.8
1042	204.991	20353.5	83224.5	1135.97
1043	773.468	365.2	2529.52	1135.97
1044	419.427	1341.97	3240.38	1133.9
1045	491.33	274.27	3204.75	1132.16
1046	867.474	122.63	2945.08	1131.82
1047	1046.78	1013.33	6919.06	1129.87
1048	729.544	36861.5	16678.9	1129.14
1049	934.727	0	2832.77	1128.16
1050	535.474	5139.51	3142.81	1127.86
1051	772.654	355.36	3339.39	1127.25
1052	733.394	2282.11	3944.63	1126.31
1053	909.55	452655	570868	1126.05
1054	756.484	525.6	2674.8	1123.65
1055	112.937	1773.9	56421.6	1123.21
1056	753.508	8202.74	171276	1123.07
1057	542.25	1154.66	29478.7	1122.31
1058	682.366	1985.41	2790.57	1120.73
1059	328.981	4080.23	9584.37	1120.24
1060	267.144	2381.16	8388.5	1119.75
1061	533.457	23306	4777.8	1119.69
1062	972.706	0	3037.3	1119.06
1063	393.241	12245.6	367043	1117.25
1064	771.556	295.96	2606.92	1116.53
1065	555.285	2130.63	3541.16	1114.12
1066	1045.77	1004.81	6259.55	1112.56
1067	605.31	830.11	3683.82	1112.5
1068	1014.71	1037.27	3131.13	1109.62
1069	1064.82	1839.18	6219.96	1109.39
1070	610.391	460.26	2769.18	1203.77
1071	882.475	2604.61	328902	1108.37
1072	517.463	2118.67	3931.53	1105.95
1073	988.774	922.9	8427.87	1104
1074	595.325	22722.4	4619.99	1103.05
1075	212.174	98775.1	4.1703e+06	1102.65
1076	1029.77	1165.93	26051.4	1102.1
1077	935.77	112.57	2658.25	1101.61
1078	944.511	909.33	4148.79	1101.06
1079	1079.79	1188.28	2525.07	1100.1
1080	796.642	1731.87	3841.89	1099.87
1081	607.472	11615.5	4273.31	1098.54
1082	1069.99	97.63	4968.15	1098.46
1083	371.075	2311.26	6743.08	1097.78
1084	711.497	5646.24	10800	1097.24
1085	784.587	2757.01	5917.17	1095.77
1086	978.719	1126.86	3769.66	1093.79
1087	240.205	26418.1	84573	1092.51
1088	837.593	475.65	2564.87	1091.51
1089	207.139	5606.11	35656.8	1090.71
1090	575.216	856.61	11791	1090.12
1091	934.537	909.69	3546.57	1089.45
1092	910.496	803.45	2441.86	1087.33
1093	317.248	37283.3	37490.2	1086.78
1094	1034.81	283.51	2937.81	1085.79
1095	842.535	138.32	2538.11	1085.6
1096	900.569	42970.2	13418	1084.49
1097	699.516	32287.8	1.79658e+06	1084.12
1098	328.236	110364	619163	1084.01
1099	1060.86	297.91	2664.6	1082.22
1100	394.245	1767.27	8853.03	1081.15
1101	974.722	161.13	8828.18	1080.28
1102	887.526	237.79	3069.35	1080.1
1103	510.334	0	41622.6	1080.02
1104	702.535	4896.18	69542.1	1078.28
1105	465.166	7884.65	14404.5	1077.88
1106	253.145	526.83	17757.5	1077.76
1107	966.715	711.59	3795.49	1076.82
1108	271.228	3756.7	1.53887e+06	1076.12
1109	141.019	5184.28	7277.69	1075.13
1110	441.241	10854.5	20611	1074.52
1111	85.0656	3689.1	5963.61	1072.93
1112	962.758	162.19	10506.1	1071.77
1113	1031.79	350.53	21826	1071.57
1114	794.495	10990.1	4850.54	1071.57
1115	1028.77	777.62	61210.5	1069.46
1116	461.287	496.64	3599.14	1069.37
1117	439.187	3238.37	6040.85	1069.36
1118	584.329	2727.54	7510.92	1068.55
1119	643.435	7855.42	6392.39	1068.47
1120	251.238	28209.9	62850.2	1067.74
1121	686.477	2828.88	6282.29	1067.38
1122	1032.66	341.8	2582.89	1067.07
1123	749.425	9352.81	8331.84	1066.6
1124	419.276	7612.32	88613.6	1063.89
1125	867.589	22391.1	5802.67	955.91
1126	986.758	748.39	12316.6	1063.13
1127	763.441	9079.06	13527.5	1062.04
1128	278.221	421953	281478	1061.65
1129	761.533	33221.3	4899.19	1060.83
1130	1068.76	1488.12	6168.32	1059.74
1131	703.519	33442.5	33258.4	1057.77
1132	771.574	156231	2.16826e+06	1057.53
1133	673.501	2094.52	10793.2	1054.65
1134	587.503	5082.08	7905.42	1053.41
1135	867.539	230.74	4869.08	1053.39
1136	230.184	168.34	36311.1	1053.08
1137	602.329	1845.82	2464.64	1052.78
1138	914.585	27843.1	287787	1052.07
1139	824.498	26423.9	428809	1052.02
1140	230.914	1431.62	7293.93	1051.09
1141	1067.98	653.68	2633.43	1051.08
1142	149.009	982.48	42598	1050.29
1143	170.004	124.01	31893.7	1049.18
1144	854.796	114.39	3470.84	1047.9
1145	547.34	556.29	4304.26	1047.56
1146	777.564	5057.42	3277.63	1047.46
1147	200.174	445641	364972	1047.06
1148	154.898	12483.9	10322.6	1047
1149	980.769	935.17	16698.1	1045.52
1150	302.221	38445.2	46772.8	1045.46
1151	170.893	18881.5	7147.78	1045.42
1152	697.502	1685.67	6918.74	1044.81
1153	840.577	891.88	3947.71	1044.7
1154	615.403	7068.62	5772.19	1043.15
1155	500.278	60983.4	52397.6	1042.05
1156	731.544	35354.9	5461.41	1040.4
1157	313.165	393.24	6114.05	1039.33
1158	387.24	9729.24	14032.2	1039.12
1159	263.069	2331.31	5764.48	1038.46
1160	833.474	4432.35	38674.5	1037.81
1161	791.543	32809.2	90575.8	1036.18
1162	866.471	637.21	7348.17	916.51
1163	445.272	10432.3	22453.4	1034.02
1164	827.544	531.58	4215.47	1033.54
1165	778.48	3115.52	3408	940.14
1166	266.257	4527.38	8691.85	1033
1167	872.538	80510.7	12664.1	1031.57
1168	1071	104.56	3134.67	1030.63
1169	737.532	295306	33091.4	1028.7
1170	757.539	144.36	817601	1028.55
1171	713.498	12002.1	7236.1	1026.03
1172	431.22	7363.58	7715.62	1025.3
1173	645.602	180.88	2995.69	1025.17
1174	804.495	1696.25	7514.84	1023.14
1175	335.296	12610.8	18665.6	1018.96
1176	453.395	941.9	8746.84	1017.68
1177	319.228	10267	42632.6	1017.51
1178	517.427	4219.32	3428.48	1016.38
1179	235.207	18656.6	84382.7	1015.33
1180	337.205	133.1	30625.4	1015.03
1181	294.849	61748	162434	1013.44
1182	733.6	669.6	2562.14	1013.4
1183	736.493	14532.4	10407.4	1013.2
1184	679.347	1817.77	4008.98	1012.53
1185	541.303	326.61	5054.25	1011.39
1186	929.471	538.1	3553.05	1011.14
1187	658.49	28.31	4683.03	1010.96
1188	536.505	5688.47	6007.48	1010.79
1189	604.298	707.07	2650.37	1010.58
1190	205.123	3898.61	10733.5	1009.87
1191	598.308	20840.6	23799.8	1009.39
1192	840.559	2797.86	2625	1008.21
1193	1055.98	413.71	5657.83	1007.24
1194	1112.04	184.56	11632.8	1005.92
1195	527.41	3717.52	3665.09	1003.01
1196	1022.78	1022.33	3074.35	1002.95
1197	681.486	754.81	4171.14	1002.27
1198	317.189	2111.35	5469.45	1001.64
1199	799.55	1103.24	4329.45	1000.45
1200	688.492	39587	49360.3	1000.16
1201	375.194	2055.14	4025.84	999.02
1202	763.511	46406.9	122214	998.67
1203	994.748	967.8	2793.71	996.86
1204	268.237	94671.3	388051	994.81
1205	319.264	9841.41	14395	994.09
1206	596.293	1633.26	13622.4	992.46
1207	846.524	4847.34	3337.59	989.96
1208	877.581	221944	79098.1	989.73
1209	940.489	953.35	2822.69	2682.77
1210	646.483	1657.89	2643.02	988.42
1211	153.129	903.52	6702.43	986.76
1212	580.298	65725.5	131272	986.1
1213	223.028	960.65	13025.7	985.88
1214	728.532	8989.92	53188.8	984.58
1215	669.362	1567.47	3563.31	982.7
1216	1026.75	124.7	5989.42	981.2
1217	815.68	300.11	2481.05	980.92
1218	987.762	443.01	6638.11	978.58
1219	870.418	10087.8	149399	976.72
1220	509.33	1002.13	605444	976.68
1221	874.634	931.67	2589.01	976.6
1222	479.411	6026.43	69113.9	975.14
1223	759.409	2090.61	3079.22	975.14
1224	719.466	7101.78	36386	974.2
1225	844.488	1356.21	13131.3	973.48
1226	221.191	8619.7	27883.8	973.16
1227	911.566	81349.2	389970	972.54
1228	1069.77	687.73	4843.26	972.52
1229	458.76	1144.32	3169.33	971.94
1230	253.181	28407.5	45277.5	968.73
1231	755.56	2261.73	7606.34	966.25
1232	477.395	8044.93	18370.6	966.01
1233	693.45	29170.2	11448.8	962.8
1234	468.323	2787.97	10580.5	962.24
1235	938.721	521.44	4151.38	961.83
1236	798.529	22645.4	12076.6	961.59
1237	240.899	4998.63	8818.94	958.79
1238	790.46	1073.43	3911.67	958.42
1239	232.849	11354.6	5847.5	957.98
1240	154.095	58.27	5188.13	957.48
1241	886.499	5323.41	27886.2	1680.66
1242	389.256	18881.4	11050.6	955.8
1243	255.16	4729.74	66084.2	954.69
1244	491.374	389.22	4097.84	954.26
1245	879.588	8169.12	3060.97	953.52
1246	447.288	42195.8	30041.3	953.11
1247	735.409	6170.06	9439.05	951.52
1248	992.732	1109.78	3494.5	951.51
1249	1073.8	0	2552.72	950.17
1250	1052.77	544.23	7595.93	949.33
1251	744.519	517.52	2522	949.1
1252	451.302	44532.9	4990.82	947.75
1253	451.343	0	19063	947.41
1254	197.191	1430.42	5331.02	947.32
1255	747.565	4160.44	6305.04	946.23
1256	808.469	455.76	2472.65	945.97
1257	1071.78	1477.87	3566.14	944.85
1258	946.49	2136.36	3794.14	943.39
1259	1066.84	2394.98	9204.59	943.04
1260	960.509	769.04	2609.15	942.69
1261	778.514	145771	9629.7	29945.4
1262	237.053	1118.55	5808.27	939.74
1263	603.285	446.82	2528.11	939.69
1264	770.571	439392	5.342e+06	938.57
1265	87.045	8571.44	37323.9	938.5
1266	775.44	4434.61	7743.5	937.15
1267	257.237	27499.6	17947.2	937.07
1268	628.398	646.85	3107.94	936.57
1269	805.476	381.97	2708.04	935.93
1270	883.478	975.31	14715.2	935.78
1271	728.56	24066.9	86266.7	935.43
1272	745.636	1543.24	3425.58	934.77
1273	353.2	141.58	55048.1	933.83
1274	763.467	1676.11	6482.95	933.8
1275	937.481	659.63	2998	933.59
1276	869.491	1355.32	8307.14	933.43
1277	711.609	421.9	6320.61	933.33
1278	229.87	6260.55	26217.3	933.23
1279	755.523	1249.23	60677.2	932.8
1280	881.519	54621.3	57728.5	932.56
1281	156.111	942.16	14708	932.41
1282	609.487	2488.03	3417.99	931.64
1283	794.571	368579	1.03256e+06	930.24
1284	796.468	805	2792.73	930.19
1285	452.383	490.1	4472.83	929.94
1286	255.886	1030.62	5945.55	929.3
1287	778.539	9660.56	17570.2	619.65
1288	824.485	8251.01	94810.8	927.89
1289	265.148	465.03	1.95032e+06	927.62
1290	848.538	80094.2	39710.6	927.57
1291	1012.77	92.44	3710.96	927.44
1292	291.233	19319.3	93195	927.29
1293	449.4	1351.64	3978.82	924.59
1294	760.558	93.2	18359.8	923.41
1295	575.371	1467.3	3527.23	923.08
1296	734.399	1374.78	2821.69	919.76
1297	477.281	1741.75	3268.2	919.16
1298	239.165	201158	3.059e+06	918.48
1299	1085.02	333.73	4686.75	918.16
1300	657.487	2057.08	46234.1	917.47
1301	590.383	738.29	3195.37	917.11
1302	265.217	94047.3	524988	916.9
1303	732.482	802.36	6119.28	916.54
1304	866.575	311106	601986	1685.2
1305	186.158	17181.1	6601.35	916.01
1306	282.255	4055.41	47329.1	915.26
1307	360.971	1839.33	10614.3	914.81
1308	238.19	254195	298348	911.73
1309	913.515	237.3	2665.6	909.74
1310	823.581	902.03	5280.78	909.1
1311	977.741	505.13	3198.96	908.74
1312	797.517	6626.19	4444.15	908.44
1313	715.548	12395	8320.48	908.13
1314	928.481	940.96	5661.69	907.36
1315	231.76	392.22	6534.54	907.35
1316	918.543	584.02	4204.84	907.26
1317	941.516	2080.74	5364.11	901.13
1318	187.007	2531.78	10521.7	900.97
1319	471.252	365.43	5267.05	899.92
1320	443.257	4346.87	76586.9	899.46
1321	824.578	815.45	2630.95	899.34
1322	862.499	2059.56	9777.32	609.35
1323	495.442	1849.19	58184.3	895.59
1324	227.165	2566.31	163563	895.37
1325	337.185	677.05	3698.66	894.23
1326	479.129	820.03	3005.33	894.08
1327	305.285	1162.24	3250.73	893.92
1328	771.539	148.07	2855.58	893.7
1329	137.097	2197.24	17698.7	893.41
1330	164.996	6008.54	6164.43	892.01
1331	341.223	8345.64	11201	891.79
1332	754.502	1002.66	7840.21	891.3
1333	1030.75	610.27	2720.62	890.67
1334	927.477	1183.14	17756.5	889.34
1335	182.127	554.2	11802.5	889.07
1336	269.212	9920.86	85094.2	888.46
1337	820.587	1376.43	3281.68	887.71
1338	889.535	827.5	3200.92	886.44
1339	936.707	547.78	2731.09	885.98
1340	887.424	1444.71	5293.15	885.95
1341	1004.77	2510.45	79861.8	885.92
1342	257.925	1229.48	8596	884.56
1343	167.144	1879.63	12390.6	884.25
1344	555.441	4191.74	6744.57	883.73
1345	882.563	1543.56	5068.33	883.22
1346	463.289	5633.04	3978.31	883.08
1347	375.327	2481.96	4022.22	882.78
1348	1054.78	730.41	2573.44	881.89
1349	1100.04	391.41	2532.16	880.84
1350	1020.76	1995.3	8530.51	880.77
1351	753.527	85423.5	13644.1	880.4
1352	275.202	15046.4	23880.2	879.73
1353	605.48	239.18	2593.3	878.91
1354	309.174	375.23	150596	876.19
1355	199.134	788.4	6609.19	875.75
1356	764.445	1577.56	3274.46	874.51
1357	449.327	0	15384.1	874.38
1358	809.474	132.16	2510.79	873.98
1359	747.497	115155	17307.2	873.65
1360	621.304	506.65	3402.07	873.51
1361	436.777	2460.71	4415.53	872.88
1362	389.246	81703.2	61308.7	872.63
1363	756.527	7.41	9434.56	872.3
1364	507.273	14790	15221.1	872.04
1365	899.528	735.28	3089.77	871.99
1366	874.469	919.79	3279.03	871.35
1367	970.883	453.93	2895.05	871.34
1368	775.607	2227.67	5216.59	871.02
1369	225.006	11559	34780.9	870.96
1370	778.576	76617.2	10122.4	1033.31
1371	724.987	274.39	6936.23	870.39
1372	786.508	609.72	2442.28	869.98
1373	467.278	1707.42	5529.32	869.6
1374	445.369	1232.58	10621.1	869.59
1375	1063.68	29.91	2562.08	869.21
1376	272.231	236.16	40096.4	868.4
1377	493.39	376.24	11238.5	866.91
1378	273.038	26871.9	74410	866.79
1379	754.511	1007.19	26734.3	866.35
1380	832.461	6269.27	120194	866.19
1381	707.464	841.78	2938.35	863.91
1382	863.583	1176.68	14026.5	863.45
1383	381.231	0	9787.66	863.4
1384	361.348	772.34	6308.83	863.07
1385	721.502	9513.28	10599.5	862.6
1386	442.244	1442.3	3225.76	861.51
1387	767.487	9177.1	2501.38	860.6
1388	265.085	1586.98	5396.77	859.67
1389	181.16	17862.8	22016.2	859.44
1390	601.388	1642.67	3567.73	858.29
1391	647.618	54.55	10765.5	856.84
1392	226.189	914298	1.6873e+07	855.09
1393	1072.79	823.76	6462.46	854.45
1394	1081.99	0	5417.39	854.3
1395	814.524	2499.84	10021.1	852.95
1396	579.285	736	2716.64	851.58
1397	529.426	12621.4	4063.62	851.41
1398	815.528	848.48	2803.93	850.43
1399	821.519	54291.6	5810.81	850.34
1400	343.963	474.32	4296.09	850.27
1401	616.399	901.83	2874.55	850.12
1402	531.441	14158.3	4593.02	849.53
1403	165.092	2843.16	33832.8	848.72
1404	573.356	1528.72	5020.03	848.54
1405	747.576	7707.11	4751.3	847.81
1406	589.47	634.1	3026.52	846.65
1407	123.082	3148.03	17098.9	846.6
1408	815.462	421.54	2276.47	846.42
1409	807.503	35015.4	16990	844.32
1410	715.529	22895.9	11100.2	843.21
1411	898.553	4136.31	3948.19	842.48
1412	985.746	152.36	5044.72	841.6
1413	743.559	2421.41	2821.44	840.78
1414	574.203	257.87	13674.6	840.45
1415	238.226	5242.41	7242.09	840.44
1416	725.995	644.95	3859.16	840.37
1417	846.559	507.19	4954.85	838.04
1418	748.413	868.6	3142.74	835.66
1419	922.528	745.2	2583.1	834.75
1420	799.534	3581.36	3502.99	833.57
1421	587.372	1962.37	3303.6	833.47
1422	281.237	2872.55	111095	833.15
1423	781.558	43331.9	10191.8	832.92
1424	792.531	1366.94	5365.22	831.99
1425	802.632	746.04	2796.96	831.22
1426	918.694	244.58	2537.95	831.15
1427	803.516	248.53	2630.39	830.02
1428	491.278	1801.24	8524.26	829.04
1429	275.238	2413.3	6040.58	826.52
1430	796.513	24488.3	5313.74	825.25
1431	830.491	2036.98	4473.97	1109.21
1432	774.482	686.06	3410.31	823.8
1433	618.584	276.33	5931.89	823.28
1434	793.536	863.48	3061.9	823.25
1435	494.429	122.87	6141.43	823.01
1436	812.545	26954.6	21795.8	822.77
1437	481.144	933.41	6853.76	822.56
1438	655.435	403.24	2767.95	821.27
1439	435.348	1159.6	9341.97	821.02
1440	515.447	818.48	3174.91	820.74
1441	744.546	112026	1.28073e+06	820.7
1442	389.379	2093.02	10342.6	819.79
1443	702.545	57708.7	130833	819.34
1444	449.364	5093.77	11527	816.67
1445	1116.78	245.73	3713.35	815.97
1446	488.315	954.72	3891.47	814.79
1447	1013.8	2699.3	2792.35	814.18
1448	779.579	26359.3	3604.64	814.13
1449	1103.77	0	2667.73	813.26
1450	229.124	11.79	29135.2	813.06
1451	759.438	822.55	3706.41	812.6
1452	851.425	29742.5	28296.2	810.48
1453	328.058	619.06	3881.65	810.28
1454	298.283	140044	30354.8	808.92
1455	644.599	439.76	12386.4	807.39
1456	243.197	106402	42181.1	807.3
1457	339.207	1807.56	8238.32	807.2
1458	1101.79	268.39	2564.22	806.23
1459	841.523	849.55	4140.78	805.69
1460	463.379	4628.41	6623.24	805.52
1461	732.527	327.4	29084.3	804.61
1462	310.95	1706.93	4918.22	804.04
1463	238.153	346.07	17828.6	803.27
1464	818.471	800.01	3063.18	800.93
1465	802.514	827.13	8660.84	800.26
1466	221.118	440.5	19077.2	800.02
1467	267.197	23806.1	373854	799.89
1468	917.612	597.66	2805.94	798.58
1469	713.513	21695.5	49121.9	798.53
1470	405.374	4119.36	4063.85	796.05
1471	139.076	14384.1	428883	795.69
1472	823.607	622.58	2530.01	795.16
1473	859.49	800.27	8292.55	794.69
1474	389.21	33311.4	42896.7	793.93
1475	696.497	4026.62	16149.7	793.75
1476	250.19	639.75	5559.29	793.37
1477	774.602	3832.44	12464.7	793.35
1478	822.526	13587.8	5333.68	792.39
1479	720.469	623.58	5990.66	792.28
1480	219.175	4586.08	19115	791.79
1481	867.456	175.08	3041.46	791.75
1482	687.517	6452.03	3665.82	791.57
1483	605.406	363.45	3403.35	789.98
1484	270.918	3696.86	15029	789.86
1485	198.158	38403.9	866236	787.85
1486	1058.74	37.37	3199.79	787.6
1487	391.358	8138.21	5970.29	786.96
1488	753.497	806.31	4783.62	786.81
1489	476.278	10587.6	60681.5	680.76
1490	504.31	1270.5	4992.04	786.26
1491	467.311	1683.14	7083.84	785.74
1492	574.451	391.34	3070.99	785.6
1493	1019.75	786.74	3774.75	784.64
1494	745.548	4318.38	35944.4	782.62
1495	761.516	9014.4	18239.2	781.91
1496	850.553	255136	33775.4	780.56
1497	718.54	90353.6	7005.37	779.64
1498	759.544	43.35	6757.19	779.36
1499	492.415	671.96	3994.07	778.36
1500	855.611	486.28	3930.2	778.27
1501	211.207	3712.5	9437.04	777.75
1502	215.19	1273.01	9422.83	777.12
1503	432.288	29277	7779.54	776.92
1504	435.241	1107.93	3484.41	776.6
1505	748.501	31800.6	3565.27	776.43
1506	850.474	864.66	2454.29	776.32
1507	694.455	3968.37	3816.62	775.18
1508	161.001	4781.26	8880.53	774.66
1509	431.381	219.14	6161.97	774.5
1510	862.535	478.62	3129.24	1541.97
1511	562.255	19228.8	13231.3	772.01
1512	477.113	294.06	6418.77	771.66
1513	485.4	993.26	3302.08	770.97
1514	658.445	1422.29	4486.33	770.41
1515	967.521	30.87	2426.53	770.37
1516	919.623	2692.52	2484.12	769.62
1517	714.628	12421.9	33146	769.53
1518	1030.78	469.72	46273.5	768.8
1519	273.223	1912.29	6879.99	768.47
1520	417.338	914.27	3557.76	767.76
1521	339.254	1478.92	3453.21	767.26
1522	883.489	330.32	4769.47	767.17
1523	461.4	2192.7	4875.64	766.67
1524	425.258	237.86	3088.87	766.37
1525	466.294	34086.5	4824.87	764.38
1526	760.582	6922.87	4402.15	763.36
1527	730.608	351.05	4032.03	763.33
1528	757.598	779.97	2499.83	763.26
1529	1116.28	0	2666.64	762.31
1530	397.205	810.25	3243.47	761.99
1531	1069.86	1073.98	3932.12	761.36
1532	209.118	952.37	111341	760.64
1533	827.5	2974.71	7195.51	760.28
1534	1003.76	1458.28	16522.2	759.53
1535	1117.78	654.18	4553.93	759.51
1536	315.173	1646	3769.9	759.37
1537	878.585	76280.8	17390.3	759.36
1538	411.348	313.51	6178	758.17
1539	305.116	1333.18	4001.55	757.86
1540	211.134	565.68	46908.4	756.96
1541	163.113	925.52	12211.8	754.83
1542	139.113	1558.66	57933.9	754.71
1543	877.44	1942.8	14891.1	752.02
1544	754.539	10133.3	14920.9	751.59
1545	885.583	652.62	3533.03	750.94
1546	728.55	301.19	2878.9	750.52
1547	1038.81	3098.92	9333.83	748.75
1548	960.742	768.48	9043.38	748.67
1549	503.411	13093.2	8598.51	748.04
1550	656.475	372.55	6582.24	747.71
1551	198.888	2228.66	9371.13	746.87
1552	869.556	390.77	2471.42	746.29
1553	857.473	1662.13	18541.4	746.17
1554	375.363	110.64	26081.6	745.55
1555	295.228	67291.4	600295	745.31
1556	728.524	100928	70261.8	744.65
1557	672.498	10133.9	71950.6	743.66
1558	331.962	481.02	3569.9	743.61
1559	1042.84	7766.81	5035.13	742.98
1560	654.414	651.65	2757.37	742.43
1561	768.556	113302	674175	742.33
1562	444.26	931.46	4645.17	740.99
1563	983.788	638.49	2765.44	740.5
1564	330.252	23437.6	83521.9	740.05
1565	407.317	658.1	8634.09	739.7
1566	844.508	1124.68	2539.02	739.31
1567	1010.78	1201.38	4624.91	739.03
1568	451.379	3098.4	60888.2	738.77
1569	878.507	147.52	2484.15	738.47
1570	1041.83	4186.35	6109.07	738.42
1571	294.252	4301.81	13685.1	737.98
1572	471.421	2499.57	3805.82	737.92
1573	609.221	815.63	6148.84	736.74
1574	726.516	25698.4	156690	734.93
1575	685.467	410.04	3186.26	734.6
1576	99.0451	6096.45	105478	734.48
1577	753.544	1687.38	2790.4	734.23
1578	252.205	22750.3	235614	733.32
1579	716.514	7032.22	31391.8	732.43
1580	495.309	267.35	6377.37	732.05
1581	800.498	2135.21	157619	731.73
1582	978.753	418.44	24044.5	731.16
1583	929.492	153.5	4367.23	730.74
1584	361.311	2145.75	3756.41	730.41
1585	281.212	48217.5	51536.6	730.04
1586	703.471	79.75	9260.14	729.54
1587	725.504	20789.5	71284.6	727.82
1588	254.224	4062.04	100409	727.61
1589	493.426	1843.47	91916.8	726.88
1590	309.207	1545.46	9160.99	726.49
1591	268.2	415.91	7267.42	726.17
1592	822.506	1264.29	4138.48	725.61
1593	806.495	4536.46	11495	725.21
1594	358.934	7008.65	4325.14	724.95
1595	461.268	2664.11	5524.39	724.89
1596	731.524	164.36	190242	724.32
1597	447.348	2020.29	4507.13	723.96
1598	1080.99	114.18	10375	723.49
1599	496.445	305.54	5765.45	723.43
1600	784.514	27957.5	33707.6	723.32
1601	465.359	363.79	5965.37	722.96
1602	431.389	3283.93	5215.42	722.91
1603	680.474	991.29	11485.2	722.63
1604	912.482	1077.67	3188.37	1849.6
1605	1012.79	5550.36	5711.29	722.14
1606	960.707	480.02	4077.04	721.67
1607	508.341	68621.9	208024	721.64
1608	694.482	2904.08	2632.55	721.07
1609	875.529	1599.17	7560.37	720.95
1610	786.565	103.38	2497.4	720.74
1611	817.475	797.27	2909.88	719.54
1612	1065.83	1338.42	3133.93	719.41
1613	745.481	1742.54	6675.44	718.88
1614	205.16	1245.3	8511.92	718.46
1615	1111.04	113.92	16571.8	718.39
1616	413.21	44641.7	19670.2	717.35
1617	594.23	645.11	3693.77	716.61
1618	820.563	1808.1	51220.6	716.2
1619	758.532	856.18	2631.13	715.87
1620	361.179	6870.39	8204.07	715.8
1621	819.539	278.75	3092.61	714.76
1622	206.2	4539.3	7821.47	713.99
1623	849.469	1797.89	6696.98	713.2
1624	296.268	43522.6	25358.7	712.94
1625	823.535	447104	4136.85	712.74
1626	851.557	31272.8	2865.07	710.16
1627	461.135	1792.43	10438.2	709.19
1628	422.267	108948	11925.4	708.79
1629	197.118	1430.19	7484.74	707.88
1630	907.536	2033.88	2876.94	705.94
1631	757.635	532.29	5094.67	705.45
1632	1033.8	163.49	17081.6	703.71
1633	1051.76	97.97	2649.19	703.49
1634	578.282	9678.09	92980.4	703.43
1635	888.488	544.53	13465.8	703.22
1636	285.207	1083.78	14481.2	702.54
1637	1067.75	621.24	2567.38	702.04
1638	397.226	102.94	9139.17	701.67
1639	1071.06	0	2932.44	701.34
1640	217.196	1689.72	5267.65	701.23
1641	771.615	759.84	2638.03	700.18
1642	685.502	836.23	2769.9	699.95
1643	989.777	424.35	4633.72	698.96
1644	693.362	2973.83	4098.67	698.78
1645	727.529	100992	461112	698.6
1646	421.332	817.92	6111.9	698.47
1647	862.553	4.05054e+06	3.4054e+07	10172.8
1648	737.478	158.06	3083.01	314.9
1649	825.501	3013.67	72478.2	695.25
1650	301.033	25952.4	11300.8	694.52
1651	1112.75	0	2691.49	694.41
1652	427.358	726.35	6632.72	694.27
1653	805.499	333.81	2584.01	694.11
1654	463.283	5743.98	14082.7	693.05
1655	773.425	2491.08	4960.27	692.99
1656	210.158	612.76	28299.6	692.74
1657	1029.74	146.6	2468.19	692.22
1658	584.318	2728.13	10620.5	689.5
1659	822.562	112.71	6272.6	689.19
1660	312.172	305.47	132469	689.08
1661	731.582	272.08	2493.17	688.05
1662	783.639	22555.3	3052.33	687.8
1663	451.283	11511.7	7054.76	687.78
1664	455.218	307.25	3092.52	687.72
1665	213.15	1288.63	437206	685.2
1666	614.382	430.84	2803.46	685.11
1667	433.332	1088.72	3676.2	684.25
1668	781.522	455.44	2922.36	683.79
1669	959.731	432.53	3194.33	683.67
1670	776.559	16150.6	11108.4	683.35
1671	796.587	3106.61	15427.2	683.34
1672	771.507	3362.42	4908.3	683.19
1673	649.253	444.91	2687.25	682.53
1674	431.353	653.37	3232.77	681.14
1675	782.496	20245.7	41148.3	5763.01
1676	1026.94	108.6	6971.48	680.01
1677	760.529	50657.1	12842	679.33
1678	869.471	361.43	3747.1	678.58
1679	466.398	831.05	5537.6	678.24
1680	669.451	7770.23	9413.57	678.1
1681	347.296	2369.4	3627.98	676.28
1682	227.19	1381.98	56632.9	675.85
1683	712.529	31614	77305.3	675.84
1684	827.425	1430.26	7689.63	675.44
1685	165.128	1540.71	138501	675.23
1686	754.464	268.86	2492.64	675.21
1687	1095.01	123.99	3052.72	674.54
1688	782.534	5721.95	19448.6	574.38
1689	839.582	108.33	2534.22	674.09
1690	1068.99	102.78	7696.94	674.01
1691	793.485	5821.09	3735.11	673.96
1692	737.496	3042.93	8454.08	673.11
1693	727.586	5172.14	2512.92	672.63
1694	282.243	364.73	8812.66	672.53
1695	789.456	5598.43	8718.74	672.01
1696	1092.76	1928.15	2586.4	671.66
1697	885.43	1057.51	3569.48	671.53
1698	739.529	1497.74	4482.34	670.07
1699	543.479	605.34	2966.8	668.88
1700	387.327	3381.08	3326.69	667.92
1701	1044.76	2675.8	14623.5	666.4
1702	229.145	839.33	5411.83	665.49
1703	1084.01	224.12	10571.1	665.3
1704	779.543	1454.02	4889.02	665.17
1705	793.559	8670.03	21773.4	665.1
1706	251.165	12629.3	27359.9	664.95
1707	758.424	233.76	2514.73	663.46
1708	709.482	9412.94	16531.1	662.9
1709	1027.95	230.89	2928.1	661.01
1710	288.92	3509.06	55214	660.82
1711	936.743	376.57	3875.63	660.42
1712	228.205	2.05445e+06	2.44689e+06	658.76
1713	1011.78	1266.93	3892.73	657.71
1714	1097.02	247.37	6485.78	655.78
1715	309.153	390.29	4141.73	655.07
1716	491.411	2107.32	36590.8	653.89
1717	440.383	200.96	11276.9	653.81
1718	785.453	2208.16	8664.87	652.92
1719	184.02	320.69	94539.8	652.57
1720	581.3	1852.99	9307.92	652.12
1721	879.56	742.43	4327.68	652.02
1722	403.395	301.1	26980.9	651.8
1723	1068.86	2097.13	7753.85	650.21
1724	1014.79	843.34	3135.66	649.69
1725	792.555	42454.1	106318	648.59
1726	133.014	37880.1	9643.39	648.08
1727	128.08	1055.11	7911.14	647.47
1728	365.27	458.71	3908.56	646.59
1729	1007.79	262.53	17776.8	645.46
1730	1098.02	314.28	3625.68	645.18
1731	1013.71	599.21	2655.17	644.93
1732	445.405	3156.46	3622.97	643.6
1733	480.414	337.3	6179.18	642.74
1734	377.343	4494.07	3834.68	642.17
1735	298.156	342.75	5588.82	641.99
1736	625.301	1755.24	2857.59	639.84
1737	707.503	1003.41	7626.62	639.19
1738	373.215	991.02	8079.7	639.11
1739	179.056	13719.7	5457.6	638.96
1740	725.492	574.82	5875.02	638.74
1741	774.528	10691.6	6719.55	638.6
1742	297.153	885.1	238655	638.2
1743	222.158	133.23	6052.88	636.74
1744	257.176	2226.93	53932.2	636.22
1745	225.222	60642.6	13783.2	635.93
1746	235.134	385.41	15353.5	634.96
1747	277.254	5382.88	14365.3	634.61
1748	1118.29	268.3	3849.28	634.26
1749	1070.78	1961.88	4904.94	634.06
1750	658.482	1128.54	2236.04	634.06
1751	224.174	31606.2	136415	633.74
1752	773.517	1734.69	5926.61	632.85
1753	714.544	65207.9	47279.7	632.51
1754	1003.72	103.32	2495.34	630.82
1755	756.555	55033.8	44359.2	630.74
1756	359.296	10100.1	4060.75	630
1757	460.284	12238	51452.3	629.99
1758	831.503	123355	37904.1	628.32
1759	729.564	5460.38	12890.8	625.46
1760	579.441	3311.82	3275.28	625.2
1761	843.503	4657.05	5193.63	625.06
1762	801.625	1003.67	4238.36	625.06
1763	337.192	1315.43	6968.3	624.39
1764	213.175	64.17	5057.7	623.45
1765	785.518	4210.85	7389.89	623.01
1766	689.573	228.24	3828.68	622.7
1767	1008.8	273.44	26768.6	621.91
1768	780.472	4033.7	22751	620.62
1769	257.212	1644.27	36914.6	620.48
1770	977.779	684.97	2486.71	1147.54
1771	674.513	20821.2	4073.99	619.35
1772	681.362	5563.65	6221.31	619.08
1773	229.181	3725.65	1.97266e+06	618.78
1774	735.517	4155.11	3019.68	618.73
1775	242.185	562.64	8621.28	617.69
1776	846.493	552.63	2137.14	617.11
1777	782.543	236.93	9354.84	696.97
1778	956.667	403.81	2649.7	614.74
1779	730.55	3417.2	2628.41	614.38
1780	982.75	993.64	2869.72	614.31
1781	862.571	3631.83	6827.24	697.09
1782	184.016	124.86	223079	612.26
1783	337.239	634.89	3163.66	612.1
1784	214.192	871.8	7621.75	610.7
1785	361.192	2950.78	4874.38	610.29
1786	810.475	543.09	3085.16	609.73
1787	366.346	3750.51	4132.13	609.53
1788	862.684	548227	181353	94857.7
1789	1039.81	1553.23	5768.97	609.33
1790	789.527	670.69	3024.25	608.8
1791	912.569	25360.5	105098	823.95
1792	299.259	8965.02	55855.7	608.64
1793	300.836	361.27	3003.55	608.59
1794	726.545	25034.5	382443	607.96
1795	293.212	19756.2	229815	607.23
1796	1043.75	640.61	3144.99	606.17
1797	736.529	823136	226067	605.51
1798	347.332	454.71	3901.21	604.93
1799	262.226	1425.94	7179.23	604.89
1800	403.358	2926.68	3530.22	604.03
1801	813.566	354.76	2624.24	603.97
1802	824.461	724.99	2555.75	603.73
1803	558.46	767.42	3262.59	602.86
1804	712.493	71066.8	24501.1	602.44
1805	788.523	2705.94	9380.89	602.19
1806	308.231	198.4	3969.12	602.12
1807	673.471	878.56	3537.5	601.51
1808	981.773	92.07	6960.48	601.37
1809	786.457	531.61	2675.65	601.25
1810	887.502	1821.14	4032.35	600.8
1811	752.551	45698.6	17981.4	600.66
1812	665.331	485.39	3108.27	600.62
1813	323.296	17156	11835.6	599.94
1814	783.555	365.75	3516.93	599.87
1815	847.508	2499.04	3972.03	599.63
1816	593.216	188.33	3626.95	598.71
1817	1044.8	548.09	2529.88	598.71
1818	808.55	387.2	6943.08	598.69
1819	781.539	259.97	57482.9	598.58
1820	266.221	2333.26	10763.2	598.14
1821	309.244	12401.1	22470.8	596.9
1822	685.518	3539.99	3427.89	596.77
1823	991.756	263.15	2922.67	595.1
1824	639.403	1125.38	2871.87	594.68
1825	769.549	62185.5	146646	592.94
1826	887.485	1358.87	46469.3	592.53
1827	911.482	1335.71	3752.94	592.15
1828	816.473	585.54	3132.84	591.24
1829	683.502	318.01	7158.48	590.65
1830	283.243	185225	1062485	590.24
1831	876.569	56369.7	45551.6	590.14
1832	667.389	510.12	2440.74	589.8
1833	648.63	2432.52	5609.03	589.2
1834	757.422	1566.93	10402.2	588.01
1835	1048.79	1088.83	4383.04	587.85
1836	759.555	254.05	94232.1	586.82
1837	772.467	617.8	7226.24	586.23
1838	727.456	407.1	2808.87	586
1839	184.142	1953.48	69005.3	585.36
1840	757.576	10267.1	2746.57	585.34
1841	750.508	4890.97	3805.7	585.09
1842	801.548	1005.84	2725.99	581.63
1843	1102.76	527.81	2919.74	581.51
1844	361.215	28921.7	7341.59	581.33
1845	226.128	112.71	7912.75	580.93
1846	769.559	43742	209190	580.55
1847	800.462	1069.21	2653.55	579.46
1848	687.497	56730.5	7445.22	579.15
1849	1066.74	566.41	3646.78	578.8
1850	417.374	2275.89	3629.35	578.52
1851	203.181	3214.89	6030.84	577.74
1852	283.351	19180.8	16882.1	577.55
1853	774.545	11482.4	16013	577.35
1854	818.549	291.67	2841.28	576.57
1855	487.452	942.32	3337.76	576.56
1856	260.844	4312.78	11327.2	576.5
1857	667.347	3072.4	3827.26	576.22
1858	856.509	12106.3	4895.36	574.7
1859	782.572	2781.69	5520.23	616.11
1860	762.508	176983	616633	574.32
1861	777.456	8810.24	11037.9	573.22
1862	507.315	375.46	3087.84	571.68
1863	812.535	28929.1	39053.9	570.4
1864	781.475	1284.44	4443.42	568.69
1865	225.059	128.11	8685.65	568.45
1866	404.257	16635.9	6980.33	567.66
1867	920.512	930.65	5588.92	566.21
1868	461.363	3253.11	4043.31	562.24
1869	689.537	6210.83	2712.02	562.15
1870	758.571	74888.5	12668.6	560.87
1871	986.848	264.29	2576.91	559.04
1872	333.28	14022.5	19675.3	558.84
1873	534.32	376.16	3472.67	556.08
1874	979.756	211.8	7945.22	556.03
1875	453.359	0	3177.9	555.45
1876	619.242	591.98	4154	554.98
1877	794.534	1584.41	10307.5	554.15
1878	795.551	867	4375.66	553.86
1879	436.352	188.1	3010.94	553.68
1880	1107.01	144.18	3213.44	553.63
1881	911.521	271.28	2466.65	553.02
1882	718.608	84.45	3105.04	552.9
1883	860.493	742.94	3728.15	552.14
1884	729.508	384.82	201282	550.35
1885	363.363	750.29	9018.93	549.99
1886	719.479	617.04	2791.86	549.76
1887	762.456	388.88	2919.47	549.72
1888	888.474	409.57	2818.42	549.5
1889	729.604	846.76	11598.6	549.18
1890	752.534	8132.3	3951.37	548.31
1891	142.095	1297.71	11890.1	547.55
1892	886.553	5.00529e+06	2.19164e+07	408346
1893	363.327	7435.67	11215.1	545.24
1894	851.566	135523	2657.46	543.86
1895	776.446	1073.35	2847.72	543.6
1896	710.475	2137.26	4364.43	542.82
1897	801.457	1292	2509.84	542.82
1898	655.471	1643.25	54281.7	542.72
1899	829.5	1433.23	6610.58	542.39
1900	902.548	1331.67	5926.46	541.89
1901	393.374	11108.5	4341.05	541.58
1902	785.592	894.15	3273.87	541.43
1903	340.203	241.39	137898	539.68
1904	1002.75	143.48	37587.8	539.22
1905	1021.77	307.24	2627.31	538.68
1906	431.257	3447.26	3977.2	537.94
1907	802.495	552.42	12209.4	537.92
1908	683.466	2612.34	3013.23	537.88
1909	185.118	875.66	10476.1	537.55
1910	335.259	1816.34	3053.72	536.79
1911	225.15	2940.35	12169	536.69
1912	311.223	8990.22	88159.7	536.6
1913	1054.97	0	10230.3	536.43
1914	817.487	4518.14	7209.46	536.33
1915	207.175	4777.46	18180.2	535.99
1916	363.194	6939.66	3623.62	535.69
1917	641.331	2812.95	5235.69	533.66
1918	666.06	91.49	7473.96	533.22
1919	321.21	215.07	90525.4	532.59
1920	709.394	9271.1	10940.9	532.48
1921	419.353	1373.17	4726.34	532.15
1922	729.528	16540.6	11016.2	531.54
1923	828.43	1169.37	2530.18	530.9
1924	699.609	796.25	6743.31	530.62
1925	759.501	2790.03	15906.3	530.11
1926	283.253	4546.99	4634.82	529.23
1927	776.524	3420.98	5755	527.86
1928	335.223	1570.2	5234.17	527.82
1929	279.269	2676.41	6704.63	527.2
1930	393.301	570.15	3352.21	526.41
1931	445.442	3698.35	11932.4	526.31
1932	321.28	16346.5	17974.2	524.15
1933	215.193	4834.8	55620.6	523.53
1934	801.501	351.91	22606	522.83
1935	299.042	3544.38	6684.5	522.78
1936	710.514	1033.56	3146.73	522.59
1937	185.008	0	60820.6	522.28
1938	901.545	3189.41	17159	521.78
1939	795.574	125223	234864	520.09
1940	395.317	141.24	5182.49	519.22
1941	437.364	1775.92	19204.5	519.14
1942	196.142	1768.36	26783.8	518.84
1943	195.175	47887.4	630641	518.07
1944	822.603	2222.18	2969.08	517.14
1945	618.477	1567.37	2422.12	515.89
1946	1024.74	901.81	2827.68	515.7
1947	1008.74	165.05	3094.45	514.87
1948	465.395	2215.29	95218.1	514.04
1949	112.053	384.15	5112.21	512.94
1950	869.519	3408.34	2758.72	512.33
1951	937.748	0	2583.4	508.87
1952	983.829	691.77	2992.85	508.69
1953	313.033	3317.04	5825.13	508.41
1954	762.484	175.02	2468.42	508.4
1955	589.518	20523.5	3577.43	507.89
1956	732.498	24112.3	2859.25	506.95
1957	338.315	1215.03	3252.77	505.81
1958	822.579	1428.4	18028.7	505.15
1959	751.528	135848	45338.3	503.39
1960	746.562	93191.5	209154	503.28
1961	193.16	6483.91	329165	502.62
1962	893.605	4538.33	3607.05	502.11
1963	1052.96	187.27	3486.17	502.05
1964	223.207	27848.7	67725.9	501.97
1965	757.558	12693.8	12031.5	501.58
1966	727.518	1254.78	8044.74	500.99
1967	196.179	826.55	10701.2	500.82
1968	893.54	2986.34	13694.6	500.03
1969	749.513	61350.8	58360.4	497.87
1970	419.39	3663.56	5007.18	497.19
1971	231.139	1190.56	89939.2	496.82
1972	297.243	12473	70092.8	496.3
1973	191.144	1311.25	11775.9	496.25
1974	286.274	2329.06	9528.3	496.06
1975	783.538	1602.69	4267.43	495.78
1976	842.592	2434.59	4730.91	495.67
1977	758.498	20223.7	86665.8	494.47
1978	367.195	0	12465.2	494.28
1979	853.597	789.82	2454.08	493.08
1980	289.217	4621.38	13889.9	492.91
1981	448.283	2857.7	3563.93	492.8
1982	345.22	1965.28	2986.89	490.5
1983	265.181	5376.35	36834.5	489.39
1984	307.255	1098.84	9225.95	487.8
1985	829.441	2088.37	5647.36	487.23
1986	708.497	144870	11509	486.88
1987	800.545	6388.81	12011.5	485.75
1988	620.599	350.64	4244.01	484.23
1989	219.139	1551.94	18507.5	483.88
1990	285.274	842.24	6004.45	483.82
1991	357.06	2415.45	4016.37	482.22
1992	473.268	244.01	2997.28	481.94
1993	241.181	41179.1	549218	481.08
1994	962.686	938.33	3562.1	897.53
1995	326.188	119.9	215069	480.24
1996	229.208	55219.9	11785	480.12
1997	981.811	68.24	2652.21	479.75
1998	1016.73	891.28	5760.54	479.67
[truncated: 214 more rows]

## Sheet: n=347 lipid assignments
Number	Proposed Lipid (potential MADAGS in green; Bartz et al)	m/z	Common name (if known)	dev	DBE	int	H	C	N	O	P	S	Na	-	-
1	Hex2Cer 48:2;O6	1118.79		-0.516539	5.5	2839.53	112	60	1	17	0	0	0	C60H112N1O17P0S0-	C60H112N1O17-
2	PG 62:12	1117.78		0.527919	14.5	4553.93	110	68	0	10	1	0	0	C68H110N0O10P1S0-	C68H110O10P1-
3	TG 72:20;O	1117.78		-1.59145	23.5	4553.93	105	75	0	7	0	0	0	C75H105N0O7P0S0-	C75H105O7-
4	Hex2Cer 48:3;O6	1116.78		0.243647	6.5	3713.35	110	60	1	17	0	0	0	C60H110N1O17P0S0-	C60H110N1O17-
5	Hex2Cer 48:5;O6	1112.75		1.95202	8.5	2691.49	106	60	1	17	0	0	0	C60H106N1O17P0S0-	C60H106N1O17-
6	ACer 72:3;O4	1111.04		-1.09168	5.5	16571.8	136	72	1	6	0	0	0	C72H136N1O6P0S0-	C72H136N1O6-
7	ACer 72:4;O4	1109.02		-0.237056	6.5	13140.6	134	72	1	6	0	0	0	C72H134N1O6P0S0-	C72H134N1O6-
8	ACer 72:5;O4	1107.01		-0.372988	7.5	3213.44	132	72	1	6	0	0	0	C72H132N1O6P0S0-	C72H132N1O6-
9	PG 59:6;O	1103.82		-1.42676	8.5	2827.56	116	65	0	11	1	0	0	C65H116N0O11P1S0-	C65H116O11P1-
10	PG 61:12	1103.77		-0.779058	14.5	2667.73	108	67	0	10	1	0	0	C67H108N0O10P1S0-	C67H108O10P1-
11	Hex2Cer 47:3;O6	1102.76		-1.88427	6.5	2919.74	108	59	1	17	0	0	0	C59H108N1O17P0S0-	C59H108N1O17-
12	Hex2Cer 49:3;O4	1098.8		0.320439	6.5	3095.04	112	61	1	15	0	0	0	C61H112N1O15P0S0-	C61H112N1O15-
13	ACer 71:3;O4	1097.02		-0.695428	5.5	6485.78	134	71	1	6	0	0	0	C71H134N1O6P0S0-	C71H134N1O6-
14	ACer 71:4;O4	1095.01		-0.285752	6.5	3052.72	132	71	1	6	0	0	0	C71H132N1O6P0S0-	C71H132N1O6-
15	PS 58:6/PS O-58:7;O	1086.81		-1.43438	9.5	2446.45	113	64	1	10	1	0	0	C64H113N1O10P1S0-	C64H113N1O10P1-
16	ACer 70:3;O4	1083.01		-0.0119113	5.5	18091.8	132	70	1	6	0	0	0	C70H132N1O6P0S0-	C70H132N1O6-
17	ACer 70:4;O4	1080.99		0.0343204	6.5	10375	130	70	1	6	0	0	0	C70H130N1O6P0S0-	C70H130N1O6-
18	TG O-71:20	1073.8		0.792608	22.5	2552.72	105	74	0	5	0	0	0	C74H105N0O5P0S0-	C74H105O5-
19	TG O-70:15	1069.86		0.702055	17.5	3932.12	113	73	0	5	0	0	0	C73H113N0O5P0S0-	C73H113O5-
20	ACer 69:3;O4	1068.99		-0.245933	5.5	7696.94	130	69	1	6	0	0	0	C69H130N1O6P0S0-	C69H130N1O6-
21	TG O-70:16	1067.84		0.469263	18.5	6163.49	111	73	0	5	0	0	0	C73H111N0O5P0S0-	C73H111O5-
22	ACer 69:4;O4	1066.98		1.20631	6.5	3236.8	128	69	1	6	0	0	0	C69H128N1O6P0S0-	C69H128N1O6-
23	SHexCer 50:1;O6	1066.74		-0.861406	3.5	3646.78	108	56	1	15	0	1	0	C56H108N1O15P0S1-	C56H108N1O15S1-
24	PS 56:5/PS O-56:6;O	1060.8		1.02857	8.5	3290.47	111	62	1	10	1	0	0	C62H111N1O10P1S0-	C62H111N1O10P1-
25	Hex2Cer 45:3;O5	1058.74		0.507303	6.5	3199.79	104	57	1	16	0	0	0	C57H104N1O16P0S0-	C57H104N1O16-
26	ACer 68:3;O4	1054.97		-0.486173	5.5	10230.3	128	68	1	6	0	0	0	C68H128N1O6P0S0-	C68H128N1O6-
27	ACer 68:4;O4	1052.96		-1.57926	6.5	3486.17	126	68	1	6	0	0	0	C68H126N1O6P0S0-	C68H126N1O6-
28	PC 55:9;O/PE 58:9;O/PS O-57:9	1052.77		-0.659119	11.5	7595.93	107	63	1	9	1	0	0	C63H107N1O9P1S0-	C63H107N1O9P1-
29	TG 64:13;O3	1051.76		0.894785	16.5	2649.19	103	67	0	9	0	0	0	C67H103N0O9P0S0-	C67H103O9-
30	PA 62:10/PA O-62:11;O	1047.78		1.4985	12.5	3187.32	108	65	0	8	1	0	0	C65H108N0O8P1S0-	C65H108O8P1-
31	TG O-69:19	1047.78		-0.762468	21.5	3187.32	103	72	0	5	0	0	0	C72H103N0O5P0S0-	C72H103O5-
32	PI O-49:0	1033.8		-1.87647	2.5	17081.6	114	58	0	12	1	0	0	C58H114N0O12P1S0-	C58H114O12P1-
33	PC 53:5;O/PE 56:5;O/PS O-55:5	1032.8		-0.575039	7.5	37222	111	61	1	9	1	0	0	C61H111N1O9P1S0-	C61H111N1O9P1-
34	PI O-49:1	1031.79		-1.92859	3.5	21826	112	58	0	12	1	0	0	C58H112N0O12P1S0-	C58H112O12P1-
35	PC 53:6;O/PE 56:6;O/PS O-55:6	1030.78		-0.62467	8.5	46273.5	109	61	1	9	1	0	0	C61H109N1O9P1S0-	C61H109N1O9P1-
36	PS 54:6/PS O-54:7;O	1030.75		-0.542228	9.5	2720.62	105	60	1	10	1	0	0	C60H105N1O10P1S0-	C60H105N1O10P1-
37	PI O-49:2	1029.77		-1.68959	4.5	26051.4	110	58	0	12	1	0	0	C58H110N0O12P1S0-	C58H110O12P1-
38	PI 48:2/PI O-48:3;O	1029.74		0.723582	5.5	2468.19	106	57	0	13	1	0	0	C57H106N0O13P1S0-	C57H106O13P1-
39	PC 53:7;O/PE 56:7;O/PS O-55:7	1028.77		-0.382885	9.5	61210.5	107	61	1	9	1	0	0	C61H107N1O9P1S0-	C61H107N1O9P1-
40	ACer 66:3;O4	1026.94		-0.888949	5.5	6971.48	124	66	1	6	0	0	0	C66H124N1O6P0S0-	C66H124N1O6-
41	PC 53:8;O/PE 56:8;O/PS O-55:8	1026.75		-0.432334	10.5	5989.42	105	61	1	9	1	0	0	C61H105N1O9P1S0-	C61H105N1O9P1-
42	PC 53:9;O/PE 56:9;O/PS O-55:9	1024.74		-0.579563	11.5	2827.68	103	61	1	9	1	0	0	C61H103N1O9P1S0-	C61H103N1O9P1-
43	TG O-67:18	1021.77		0.539361	20.5	2627.31	101	70	0	5	0	0	0	C70H101N0O5P0S0-	C70H101O5-
44	PI 47:0/PI O-47:1;O	1019.75		-0.691246	3.5	3774.75	108	56	0	13	1	0	0	C56H108N0O13P1S0-	C56H108O13P1-
45	PS 53:6/PS O-53:7;O	1016.73		-1.77913	9.5	5760.54	103	59	1	10	1	0	0	C59H103N1O10P1S0-	C59H103N1O10P1-
46	PA 60:12	1015.72		1.64426	14.5	2557.76	100	63	0	8	1	0	0	C63H100N0O8P1S0-	C63H100O8P1-
47	PC 53:6/PC O-53:7;O/PE 56:6/PE O-56:7;O	1014.79		0.759862	8.5	3135.66	109	61	1	8	1	0	0	C61H109N1O8P1S0-	C61H109N1O8P1-
48	PI 47:3/PI O-47:4;O	1013.71		-1.33658	6.5	2655.17	102	56	0	13	1	0	0	C56H102N0O13P1S0-	C56H102O13P1-
49	PC 53:7/PC O-53:8;O/PE 56:7/PE O-56:8;O	1012.77		0.0208339	9.5	3710.96	107	61	1	8	1	0	0	C61H107N1O8P1S0-	C61H107N1O8P1-
50	PS 52:2/PS O-52:3;O	1010.78		0.238529	5.5	4624.91	109	58	1	10	1	0	0	C58H109N1O10P1S0-	C58H109N1O10P1-
51	PG 52:4;O	1009.75		-1.60921	6.5	3509.96	106	58	0	11	1	0	0	C58H106N0O11P1S0-	C58H106O11P1-
52	PC 51:3;O/PE 54:3;O/PS O-53:3	1008.8		-0.489591	5.5	26768.6	111	59	1	9	1	0	0	C59H111N1O9P1S0-	C59H111N1O9P1-
53	PC 53:9/PC O-53:10;O/PE 56:9/PE O-56:10;O	1008.74		0.318317	11.5	3094.45	103	61	1	8	1	0	0	C61H103N1O8P1S0-	C61H103N1O8P1-
54	PC 51:4;O/PE 54:4;O/PS O-53:4	1006.78		-0.14293	6.5	44207.6	109	59	1	9	1	0	0	C59H109N1O9P1S0-	C59H109N1O9P1-
55	PS 52:5/PS O-52:6;O	1004.73		0.488787	8.5	3024.96	103	58	1	10	1	0	0	C58H103N1O10P1S0-	C58H103N1O10P1-
56	PA 59:11/PA O-59:12;O	1003.72		0.2691	13.5	2495.34	100	62	0	8	1	0	0	C62H100N0O8P1S0-	C62H100O8P1-
57	PC 51:6;O/PE 54:6;O/PS O-53:6	1002.75		-0.342956	8.5	37587.8	105	59	1	9	1	0	0	C59H105N1O9P1S0-	C59H105N1O9P1-
58	PC 51:7;O/PE 54:7;O/PS O-53:7	1000.74		-0.693389	9.5	9129.2	103	59	1	9	1	0	0	C59H103N1O9P1S0-	C59H103N1O9P1-
59	ACer 64:3;O4	998.912		-0.012914	5.5	3136.24	120	64	1	6	0	0	0	C64H120N1O6P0S0-	C64H120N1O6-
60	TG 60:5;O2/TG O-60:6;O3	995.827		-1.14869	8.5	2541.49	111	63	0	8	0	0	0	C63H111N0O8P0S0-	C63H111O8-
61	PS 51:3/PS O-51:4;O	994.748		-0.461323	6.5	2793.71	105	57	1	10	1	0	0	C57H105N1O10P1S0-	C57H105N1O10P1-
62	PS 51:4/PS O-51:5;O	992.732		-0.613358	7.5	3494.5	103	57	1	10	1	0	0	C57H103N1O10P1S0-	C57H103N1O10P1-
63	PC 50:5;O/PE 53:5;O/PS O-52:5	990.754		0.25849	7.5	2734.88	105	58	1	9	1	0	0	C58H105N1O9P1S0-	C58H105N1O9P1-
64	PC 51:5/PC O-51:6;O/PE 54:5/PE O-54:6;O	988.774		-0.180931	7.5	8427.87	107	59	1	8	1	0	0	C59H107N1O8P1S0-	C59H107N1O8P1-
65	PG 50:1;O	987.762		-1.18945	3.5	6638.11	108	56	0	11	1	0	0	C56H108N0O11P1S0-	C56H108O11P1-
66	PC 51:6/PC O-51:7;O/PE 54:6/PE O-54:7;O	986.758		-0.535998	8.5	12316.6	105	59	1	8	1	0	0	C59H105N1O8P1S0-	C59H105N1O8P1-
67	PG 50:2;O	985.746		-1.85128	4.5	5044.72	106	56	0	11	1	0	0	C56H106N0O11P1S0-	C56H106O11P1-
68	PC 51:7/PC O-51:8;O/PE 54:7/PE O-54:8;O	984.742		-0.587869	9.5	8224.14	103	59	1	8	1	0	0	C59H103N1O8P1S0-	C59H103N1O8P1-
69	TG 59:4;O2/TG O-59:5;O3	983.829		0.463597	7.5	2992.85	111	62	0	8	0	0	0	C62H111N0O8P0S0-	C62H111O8-
70	PS 50:2/PS O-50:3;O	982.75		1.77166	5.5	2869.72	105	56	1	10	1	0	0	C56H105N1O10P1S0-	C56H105N1O10P1-
71	TG 59:5;O2/TG O-59:6;O3	981.811		-1.41972	8.5	2652.21	109	62	0	8	0	0	0	C62H109N0O8P0S0-	C62H109O8-
72	PC 49:3;O/PE 52:3;O/PS O-51:3	980.769		-0.197702	5.5	16698.1	107	57	1	9	1	0	0	C57H107N1O9P1S0-	C57H107N1O9P1-
73	PC 49:4;O/PE 52:4;O/PS O-51:4	978.753		-0.147024	6.5	24044.5	105	57	1	9	1	0	0	C57H105N1O9P1S0-	C57H105N1O9P1-
74	PI O-45:0	977.741		-1.67723	2.5	3198.96	106	54	0	12	1	0	0	C54H106N0O12P1S0-	C54H106O12P1-
75	PC 49:5;O/PE 52:5;O/PS O-51:5	976.737		-1.01757	7.5	9227.89	103	57	1	9	1	0	0	C57H103N1O9P1S0-	C57H103N1O9P1-
76	PI O-45:1	975.725		-1.83443	3.5	3545.25	104	54	0	12	1	0	0	C54H104N0O12P1S0-	C54H104O12P1-
77	PC 49:6;O/PE 52:6;O/PS O-51:6	974.722		-0.352819	8.5	8828.18	101	57	1	9	1	0	0	C57H101N1O9P1S0-	C57H101N1O9P1-
78	PC 49:7;O/PE 52:7;O/PS O-51:7	972.706		-0.507759	9.5	3037.3	99	57	1	9	1	0	0	C57H99N1O9P1S0-	C57H99N1O9P1-
79	PC 49:2/PC O-49:3;O/PE 52:2/PE O-52:3;O	966.789		-1.06424	4.5	4482.99	109	57	1	8	1	0	0	C57H109N1O8P1S0-	C57H109N1O8P1-
80	PS 49:3/PS O-49:4;O	966.715		-1.50913	6.5	3795.49	101	55	1	10	1	0	0	C55H101N1O10P1S0-	C55H101N1O10P1-
81	PC 49:3/PC O-49:4;O/PE 52:3/PE O-52:4;O	964.774		0.229173	5.5	10649.7	107	57	1	8	1	0	0	C57H107N1O8P1S0-	C57H107N1O8P1-
82	SHexCer 45:1;O4	964.677		0.685308	3.5	3457.64	98	51	1	13	0	1	0	C51H98N1O13P0S1-	C51H98N1O13S1-
83	PC 49:4/PC O-49:5;O/PE 52:4/PE O-52:5;O	962.758		0.0738503	6.5	10506.1	105	57	1	8	1	0	0	C57H105N1O8P1S0-	C57H105N1O8P1-
84	PS 49:5/PS O-49:6;O	962.686		0.66595	8.5	3562.1	97	55	1	10	1	0	0	C55H97N1O10P1S0-	C55H97N1O10P1-
85	PG 48:0;O	961.748		-0.233845	2.5	4534.74	106	54	0	11	1	0	0	C54H106N0O11P1S0-	C54H106O11P1-
86	PC 49:5/PC O-49:6;O/PE 52:5/PE O-52:6;O	960.742		-0.394382	7.5	9043.38	103	57	1	8	1	0	0	C57H103N1O8P1S0-	C57H103N1O8P1-
87	PC 48:6;O/PE 51:6;O/PS O-50:6	960.707		1.04725	8.5	4077.04	99	56	1	9	1	0	0	C56H99N1O9P1S0-	C56H99N1O9P1-
88	MIPC 35:6;O3	960.509		-0.535029	9.5	2609.15	79	47	1	17	1	0	0	C47H79N1O17P1S0-	C47H79N1O17P1-
89	PG 48:1;O	959.731		-1.12	3.5	3194.33	104	54	0	11	1	0	0	C54H104N0O11P1S0-	C54H104O11P1-
90	PC 49:6/PC O-49:7;O/PE 52:6/PE O-52:7;O	958.727		-0.238754	8.5	6368.58	101	57	1	8	1	0	0	C57H101N1O8P1S0-	C57H101N1O8P1-
91	PC 48:7;O/PE 51:7;O/PS O-50:7	958.692		1.72746	9.5	2962.2	97	56	1	9	1	0	0	C56H97N1O9P1S0-	C56H97N1O9P1-
92	Hex2Cer 40:3;O3	956.667		-0.818361	6.5	2649.7	94	52	1	14	0	0	0	C52H94N1O14P0S0-	C52H94N1O14-
93	PC 47:3;O/PE 50:3;O/PS O-49:3	952.737		-0.518401	5.5	6465.96	103	55	1	9	1	0	0	C55H103N1O9P1S0-	C55H103N1O9P1-
94	CerP 54:5;O6/PS 48:3/PS O-48:4;O	952.7		-1.16395	6.5	2950.52	99	54	1	10	1	0	0	C54H99N1O10P1S0-	C54H99N1O10P1-
95	PC 47:4;O/PE 50:4;O/PS O-49:4	950.721		-0.466908	6.5	6904.82	101	55	1	9	1	0	0	C55H101N1O9P1S0-	C55H101N1O9P1-
96	f	948.509		0.196203	8.5	2494.97	79	46	1	17	1	0	0	C46H79N1O17P1S0-	C46H79N1O17P1-
97	SHexCer 42:6;O6	944.541		-0.496432	8.5	2415.49	82	48	1	15	0	1	0	C48H82N1O15P0S1-	C48H82N1O15S1-
98	TG 56:3;O2/TG O-56:4;O3	943.797		0.0594407	6.5	3706.76	107	59	0	8	0	0	0	C59H107N0O8P0S0-	C59H107O8-
99	TG 56:4;O2/TG O-56:5;O3	941.783		1.91775	7.5	3288.46	105	59	0	8	0	0	0	C59H105N0O8P0S0-	C59H105O8-
100	PC 47:2/PC O-47:3;O/PE 50:2/PE O-50:3;O	938.759		0.288786	4.5	3772.51	105	55	1	8	1	0	0	C55H105N1O8P1S0-	C55H105N1O8P1-
101	CerP 54:4;O5/PC 46:3;O/PE 49:3;O/PS O-48:3	938.721		-0.579405	5.5	4151.38	101	54	1	9	1	0	0	C54H101N1O9P1S0-	C54H101N1O9P1-
102	PC 47:3/PC O-47:4;O/PE 50:3/PE O-50:4;O	936.743		0.663042	5.5	3875.63	103	55	1	8	1	0	0	C55H103N1O8P1S0-	C55H103N1O8P1-
103	CerP 54:5;O5/PC 46:4;O/PE 49:4;O/PS O-48:4	936.707		1.07408	6.5	2731.09	99	54	1	9	1	0	0	C54H99N1O9P1S0-	C54H99N1O9P1-
104	DG 57:7;O2/TG 57:6;O/TG O-57:7;O2	935.77		-1.09952	9.5	2658.25	103	60	0	7	0	0	0	C60H103N0O7P0S0-	C60H103O7-
105	PC 47:4/PC O-47:5;O/PE 50:4/PE O-50:5;O	934.727		-0.458851	6.5	2832.77	101	55	1	8	1	0	0	C55H101N1O8P1S0-	C55H101N1O8P1-
106	DG 59:6/DG O-59:7;O/TG O-59:6	933.828		-0.373623	8.5	2739.08	109	62	0	5	0	0	0	C62H109N0O5P0S0-	C62H109O5-
107	TG 55:5;O2/TG O-55:6;O3	925.749		-1.18164	8.5	2848.97	101	58	0	8	0	0	0	C58H101N0O8P0S0-	C58H101O8-
108	CerP 53:5;O5/PC 45:4;O/PE 48:4;O/PS O-47:4	922.692		1.68648	6.5	3116.81	97	53	1	9	1	0	0	C53H97N1O9P1S0-	C53H97N1O9P1-
109	MIPC 33:3;O2	922.528		-1.78737	6.5	2583.1	81	45	1	16	1	0	0	C45H81N1O16P1S0-	C45H81N1O16P1-
110	PI O-41:1	919.665		0.337188	3.5	2816.96	96	50	0	12	1	0	0	C50H96N0O12P1S0-	C50H96O12P1-
111	CerP 54:6;O4/PC 46:5/PC O-46:6;O/PE 49:5/PE O-49:6;O	918.694		-1.77306	7.5	2537.95	97	54	1	8	1	0	0	C54H97N1O8P1S0-	C54H97N1O8P1-
112	Hex2Cer 34:4;O6	918.543		-0.193676	7.5	4204.84	80	46	1	17	0	0	0	C46H80N1O17P0S0-	C46H80N1O17-
113	PI 40:2/PI O-40:3;O	917.612		-0.277786	5.5	2805.94	90	49	0	13	1	0	0	C49H90N0O13P1S0-	C49H90O13P1-
114	PI-Cer 41:6;O5	914.539		-0.567389	8.5	3520.77	81	47	1	14	1	0	0	C47H81N1O14P1S0-	C47H81N1O14P1-
115	PA 51:10;O/PG O-48:11	909.602		0.44536	12.5	2475.8	86	54	0	9	1	0	0	C54H86N0O9P1S0-	C54H86O9P1-
116	PIP 33:1	901.485		0.570281	4.5	2617.2	79	42	0	16	2	0	0	C42H79N0O16P2S0-	C42H79O16P2-
117	PI 38:5;O	899.528		-0.800308	8.5	3089.77	80	47	0	14	1	0	0	C47H80N0O14P1S0-	C47H80O14P1-
118	SHexCer 38:2;O6	896.543		1.59625	4.5	3356.39	82	44	1	15	0	1	0	C44H82N1O15P0S1-	C44H82N1O15S1-
119	PG 46:11/PG O-46:12;O	895.548		-1.74184	13.5	2507.27	80	52	0	10	1	0	0	C52H80N0O10P1S0-	C52H80O10P1-
120	Hex2Cer 32:3;O6	892.527		-0.367384	6.5	4452.18	78	44	1	17	0	0	0	C44H78N1O17P0S0-	C44H78N1O17-
121	PI-Cer 38:5;O6	890.505		1.75867	7.5	5810.53	77	44	1	15	1	0	0	C44H77N1O15P1S0-	C44H77N1O15P1-
122	PI-Cer 38:6;O6	888.488		-0.0944301	8.5	13465.8	75	44	1	15	1	0	0	C44H75N1O15P1S0-	C44H75N1O15P1-
123	MIPC 28:1;O4	888.474		1.20555	4.5	2818.42	75	40	1	18	1	0	0	C40H75N1O18P1S0-	C40H75N1O18P1-
124	PG 45:8/PG O-45:9;O	887.582		0.946505	10.5	3035.15	84	51	0	10	1	0	0	C51H84N0O10P1S0-	C51H84O10P1-
125	SHexCer 41:4;O3	886.571		-1.43688	6.5	3206.55	84	47	1	12	0	1	0	C47H84N1O12P0S1-	C47H84N1O12S1-
126	CerP 49:4;O6/PS 43:2/PS O-43:3;O	884.64		1.23339	5.5	2923.41	91	49	1	10	1	0	0	C49H91N1O10P1S0-	C49H91N1O10P1-
127	PI 36:1;O	879.56		-0.477398	4.5	4327.68	84	45	0	14	1	0	0	C45H84N0O14P1S0-	C45H84O14P1-
128	Hex2Cer 32:3;O5	876.534		1.58249	6.5	2606.67	78	44	1	16	0	0	0	C44H78N1O16P0S0-	C44H78N1O16-
129	PC 43:6/PC O-43:7;O/PE 46:6/PE O-46:7;O	874.634		1.22463	8.5	2589.01	89	51	1	8	1	0	0	C51H89N1O8P1S0-	C51H89N1O8P1-
130	PI O-38:5	869.556		0.989127	7.5	2471.42	82	47	0	12	1	0	0	C47H82N0O12P1S0-	C47H82O12P1-
131	TG 51:13;O3	869.556		-1.73525	16.5	2471.42	77	54	0	9	0	0	0	C54H77N0O9P0S0-	C54H77O9-
132	PI O-38:6	867.539		0.242179	8.5	4869.08	80	47	0	12	1	0	0	C47H80N0O12P1S0-	C47H80O12P1-
133	SHexCer 37:3;O5	864.514		-0.640706	5.5	3949.72	78	43	1	14	0	1	0	C43H78N1O14P0S1-	C43H78N1O14S1-
134	TG 53:14;O/TG O-53:15;O2	863.583		-0.149262	17.5	14026.5	79	56	0	7	0	0	0	C56H79N0O7P0S0-	C56H79O7-
135	SHexCer 38:3;O4	862.535		-0.45088	5.5	3129.24	80	44	1	13	0	1	0	C44H80N1O13P0S1-	C44H80N1O13S1-
136	PI-Cer 37:5;O5	860.493		0.0361421	7.5	3728.15	75	43	1	14	1	0	0	C43H75N1O14P1S0-	C43H75N1O14P1-
137	PG 42:3/PG O-42:4;O	855.611		-1.35564	5.5	3930.2	88	48	0	10	1	0	0	C48H88N0O10P1S0-	C48H88O10P1-
138	ACer 56:3;O2	854.796		-1.38384	5.5	3470.84	104	56	1	4	0	0	0	C56H104N1O4P0S0-	C56H104N1O4-
139	DG 52:13;O2/TG 52:12;O/TG O-52:13;O2	853.597		-1.73255	15.5	2454.08	81	55	0	7	0	0	0	C55H81N0O7P0S0-	C55H81O7-
140	PG 42:4/PG O-42:5;O	853.597		1.04276	6.5	2454.08	86	48	0	10	1	0	0	C48H86N0O10P1S0-	C48H86O10P1-
141	Hex2Cer 32:2;O3	846.559		0.788014	5.5	4954.85	80	44	1	14	0	0	0	C44H80N1O14P0S0-	C44H80N1O14-
142	PS 40:8;O	846.493		0.73964	11.5	2137.14	73	46	1	11	1	0	0	C46H73N1O11P1S0-	C46H73N1O11P1-
143	Hex2Cer 32:3;O3	844.542		-1.04542	6.5	6559.05	78	44	1	14	0	0	0	C44H78N1O14P0S0-	C44H78N1O14-
144	Hex2Cer 31:4;O4	844.508		1.77867	7.5	2539.02	74	43	1	15	0	0	0	C43H74N1O15P0S0-	C43H74N1O15-
145	PC 40:9;O/PE 43:9;O/PS O-42:9	842.535		1.25348	11.5	2538.11	77	48	1	9	1	0	0	C48H77N1O9P1S0-	C48H77N1O9P1-
146	SHexCer 37:6;O4	842.472		-1.05511	8.5	6360.33	72	43	1	13	0	1	0	C43H72N1O13P0S1-	C43H72N1O13S1-
147	PI O-36:5	841.523		-0.40391	7.5	4140.78	78	45	0	12	1	0	0	C45H78N0O12P1S0-	C45H78O12P1-
148	CerP 46:5;O6/PS 40:3/PS O-40:4;O	840.577		1.17907	6.5	3947.71	83	46	1	10	1	0	0	C46H83N1O10P1S0-	C46H83N1O10P1-
149	DG 51:13;O2/TG 51:12;O/TG O-51:13;O2	839.582		-1.3446	15.5	2534.22	79	54	0	7	0	0	0	C54H79N0O7P0S0-	C54H79O7-
150	PG 41:4/PG O-41:5;O	839.582		1.47705	6.5	2534.22	84	47	0	10	1	0	0	C47H84N0O10P1S0-	C47H84O10P1-
151	PI-Cer 35:4;O5	834.478		0.936035	6.5	7465.92	73	41	1	14	1	0	0	C41H73N1O14P1S0-	C41H73N1O14P1-
152	PG 40:3/PG O-40:4;O	827.581		-0.0723796	5.5	4715.21	84	46	0	10	1	0	0	C46H84N0O10P1S0-	C46H84O10P1-
153	PG 39:4;O	827.544		-0.332188	6.5	4215.47	80	45	0	11	1	0	0	C45H80N0O11P1S0-	C45H80O11P1-
154	SHexCer 37:6;O3	826.478		-0.452402	8.5	3160.81	72	43	1	12	0	1	0	C43H72N1O12P0S1-	C43H72N1O12S1-
155	PC 38:6;O/PE 41:6;O/PS O-40:6	820.548		-1.57687	8.5	5339.82	79	46	1	9	1	0	0	C46H79N1O9P1S0-	C46H79N1O9P1-
156	LPI 34:2/LPI O-34:3;O/PI O-34:2	819.539		-0.231716	4.5	3092.61	80	43	0	12	1	0	0	C43H80N0O12P1S0-	C43H80O12P1-
157	Hex2Cer 29:4;O4	816.473		-1.95707	7.5	3132.84	70	41	1	15	0	0	0	C41H70N1O15P0S0-	C41H70N1O15-
158	DG 48:5;O2/TG 48:4;O/TG O-48:5;O2	813.662		0.394636	7.5	3053.19	89	51	0	7	0	0	0	C51H89N0O7P0S0-	C51H89O7-
159	PG 39:3/PG O-39:4;O	813.566		0.725326	5.5	2624.24	82	45	0	10	1	0	0	C45H82N0O10P1S0-	C45H82O10P1-
160	LPI 33:6;O/PI 33:5/PI O-33:6;O	813.456		0.301307	8.5	2787.2	70	42	0	13	1	0	0	C42H70N0O13P1S0-	C42H70O13P1-
161	CerP 45:6;O5/PC 37:5;O/PE 40:5;O/PS O-39:5	808.55		0.131223	7.5	6943.08	79	45	1	9	1	0	0	C45H79N1O9P1S0-	C45H79N1O9P1-
162	PC 38:6/PC O-38:7;O/PE 41:6/PE O-41:7;O	804.555		0.647687	8.5	6198.41	79	46	1	8	1	0	0	C46H79N1O8P1S0-	C46H79N1O8P1-
163	CerP 45:1;O4/PC 37:0/PC O-37:1;O/PE 40:0/PE O-40:1;O	802.632		-0.908136	2.5	2796.96	89	45	1	8	1	0	0	C45H89N1O8P1S0-	C45H89N1O8P1-
164	SHexCer 36:3;O2	802.514		-0.571828	5.5	8660.84	76	42	1	11	0	1	0	C42H76N1O11P0S1-	C42H76N1O11S1-
165	Hex2Cer 29:3;O3	802.495		-1.1625	6.5	12209.4	72	41	1	14	0	0	0	C41H72N1O14P0S0-	C41H72N1O14-
166	SHexCer 35:4;O3	802.479		1.02944	6.5	2458.93	72	41	1	12	0	1	0	C41H72N1O12P0S1-	C41H72N1O12S1-
167	TG 46:4;O2/TG O-46:5;O3	801.625		-0.616124	7.5	4238.36	85	49	0	8	0	0	0	C49H85N0O8P0S0-	C49H85O8-
168	SHexCer 35:5;O3	800.462		-0.404641	7.5	2653.55	70	41	1	12	0	1	0	C41H70N1O12P0S1-	C41H70N1O12S1-
169	PG 38:3/PG O-38:4;O	799.55		0.425365	5.5	4329.45	80	44	0	10	1	0	0	C44H80N0O10P1S0-	C44H80O10P1-
170	SHexCer 36:6;O2	796.468		0.11438	8.5	2792.73	70	42	1	11	0	1	0	C42H70N1O11P0S1-	C42H70N1O11S1-
171	LPI O-33:3/PG 36:2;O	789.527		-1.80475	4.5	3024.25	78	42	0	11	1	0	0	C42H78N0O11P1S0-	C42H78O11P1-
172	DG 46:4;O2/TG 46:3;O/TG O-46:4;O2	787.646		0.34419	6.5	2881.33	87	49	0	7	0	0	0	C49H87N0O7P0S0-	C49H87O7-
173	CerP 43:3;O5/PC 35:2;O/PE 38:2;O/PS O-37:2	786.565		-0.182947	4.5	2497.4	81	43	1	9	1	0	0	C43H81N1O9P1S0-	C43H81N1O9P1-
174	PC 37:8/PC O-37:9;O/PE 40:8/PE O-40:9;O	786.508		0.344688	10.5	2442.28	73	45	1	8	1	0	0	C45H73N1O8P1S0-	C45H73N1O8P1-
175	PI-Cer 34:5;O3	786.457		1.28564	7.5	2675.65	69	40	1	12	1	0	0	C40H69N1O12P1S0-	C40H69N1O12P1-
176	TG 45:5;O2/TG O-45:6;O3	785.592		-1.77433	8.5	3273.87	81	48	0	8	0	0	0	C48H81N0O8P0S0-	C48H81O8-
177	CerP 43:4;O5/PC 35:3;O/PE 38:3;O/PS O-37:3	784.55		0.00777516	5.5	7590.38	79	43	1	9	1	0	0	C43H79N1O9P1S0-	C43H79N1O9P1-
178	SHexCer 35:5;O2	784.468		0.88098	7.5	2432.43	70	41	1	11	0	1	0	C41H70N1O11P0S1-	C41H70N1O11S1-
179	PA 41:3;O/PG O-38:4	783.555		0.708438	5.5	3516.93	80	44	0	9	1	0	0	C44H80N0O9P1S0-	C44H80O9P1-
180	HexCer 37:4;O5	782.543		0.782194	6.5	9354.84	76	43	1	11	0	0	0	C43H76N1O11P0S0-	C43H76N1O11-
181	PA 41:4;O/PG O-38:5	781.539		0.390384	6.5	57482.9	78	44	0	9	1	0	0	C44H78N0O9P1S0-	C44H78O9P1-
182	PA 41:6;O/PG O-38:7	777.509		1.29272	8.5	3049.34	74	44	0	9	1	0	0	C44H74N0O9P1S0-	C44H74O9P1-
183	SHexCer 34:3;O2	774.482		-1.49635	5.5	3410.31	72	40	1	11	0	1	0	C40H72N1O11P0S1-	C40H72N1O11S1-
184	DG 45:4;O2/TG 45:3;O/TG O-45:4;O2	773.63		-0.489769	6.5	3242.79	85	48	0	7	0	0	0	C48H85N0O7P0S0-	C48H85O7-
185	SHexCer 34:4;O2	772.467		-0.917709	6.5	7226.24	70	40	1	11	0	1	0	C40H70N1O11P0S1-	C40H70N1O11S1-
186	CE 22:0;O4/DG 46:4;O/DG O-46:5;O2/TG 46:3/TG O-46:4;O	771.651		0.241171	6.5	7573.18	87	49	0	6	0	0	0	C49H87N0O6P0S0-	C49H87O6-
187	DG 45:5;O2/TG 45:4;O/TG O-45:5;O2	771.615		1.38813	7.5	2638.03	83	48	0	7	0	0	0	C48H83N0O7P0S0-	C48H83O7-
188	DG 47:11;O/DG O-47:12;O2/TG 47:10/TG O-47:11;O	771.556		-1.57331	13.5	2606.92	75	50	0	6	0	0	0	C50H75N0O6P0S0-	C50H75O6-
189	PA 40:2;O/PG O-37:3	771.556		1.49711	4.5	2606.92	80	43	0	9	1	0	0	C43H80N0O9P1S0-	C43H80O9P1-
190	CerP 42:4;O5/PC 34:3;O/PE 37:3;O/PS O-36:3	770.534		0.202587	5.5	5456.64	77	42	1	9	1	0	0	C42H77N1O9P1S0-	C42H77N1O9P1-
191	CerP 42:5;O5/PC 34:4;O/PE 37:4;O/PS O-36:4	768.518		-1.16315	6.5	3291.04	75	42	1	9	1	0	0	C42H75N1O9P1S0-	C42H75N1O9P1-
192	CerP 42:6;O5/PC 34:5;O/PE 37:5;O/PS O-36:5	766.503		0.203652	7.5	2583.49	73	42	1	9	1	0	0	C42H73N1O9P1S0-	C42H73N1O9P1-
193	SHexCer 33:2;O2	762.484		0.578505	4.5	2468.42	72	39	1	11	0	1	0	C39H72N1O11P0S1-	C39H72N1O11S1-
194	PI-Cer 32:3;O3	762.456		0.145713	5.5	2919.47	69	38	1	12	1	0	0	C38H69N1O12P1S0-	C38H69N1O12P1-
195	HexCer 35:1;O5	760.558		-0.181314	3.5	18359.8	78	41	1	11	0	0	0	C41H78N1O11P0S0-	C41H78N1O11-
196	PC 35:7/PC O-35:8;O/PE 38:7/PE O-38:8;O	760.492		-0.103749	9.5	2421.6	71	43	1	8	1	0	0	C43H71N1O8P1S0-	C43H71N1O8P1-
197	SHexCer 28:0;O6	760.415		-1.01116	2.5	2685.66	66	34	1	15	0	1	0	C34H66N1O15P0S1-	C34H66N1O15S1-
198	DG 45:3;O/DG O-45:4;O2/TG 45:2/TG O-45:3;O	759.651		-0.0182979	5.5	6651.71	87	48	0	6	0	0	0	C48H87N0O6P0S0-	C48H87O6-
199	PA 39:1;O/PG O-36:2	759.555		0.204199	3.5	94232.1	80	42	0	9	1	0	0	C42H80N0O9P1S0-	C42H80O9P1-
200	HexCer 35:2;O5	758.542		0.0159516	4.5	137459	76	41	1	11	0	0	0	C41H76N1O11P0S0-	C41H76N1O11-
201	PI-Cer 32:5;O3	758.424		-0.644625	7.5	2514.73	65	38	1	12	1	0	0	C38H65N1O12P1S0-	C38H65N1O12P1-
202	CE 21:0;O4/DG 45:4;O/DG O-45:5;O2/TG 45:3/TG O-45:4;O	757.635		-0.0843414	6.5	5094.67	85	48	0	6	0	0	0	C48H85N0O6P0S0-	C48H85O6-
203	DG 44:5;O2/TG 44:4;O/TG O-44:5;O2	757.598		-0.896121	7.5	2499.83	81	47	0	7	0	0	0	C47H81N0O7P0S0-	C47H81O7-
204	PA 39:2;O/PG O-36:3	757.539		0.138739	4.5	817601	78	42	0	9	1	0	0	C42H78N0O9P1S0-	C42H78O9P1-
205	HexCer 35:3;O5	756.527		0.0820857	5.5	9434.56	74	41	1	11	0	0	0	C41H74N1O11P0S0-	C41H74N1O11-
206	CerP 41:4;O5/PC 33:3;O/PE 36:3;O/PS O-35:3	756.518		-0.124121	5.5	4626.8	75	41	1	9	1	0	0	C41H75N1O9P1S0-	C41H75N1O9P1-
207	PA 39:3;O/PG O-36:4	755.523		0.0729296	5.5	60677.2	76	42	0	9	1	0	0	C42H76N0O9P1S0-	C42H76O9P1-
208	HexCer 35:4;O5	754.511		0.281109	6.5	26734.3	72	41	1	11	0	0	0	C41H72N1O11P0S0-	C41H72N1O11-
209	CerP 41:5;O5/PC 33:4;O/PE 36:4;O/PS O-35:4	754.502		-0.720872	6.5	7840.21	73	41	1	9	1	0	0	C41H73N1O9P1S0-	C41H73N1O9P1-
210	DG 43:3;O2/TG 43:2;O/TG O-43:3;O2	747.615		1.16517	5.5	3248.88	83	46	0	7	0	0	0	C46H83N0O7P0S0-	C46H83O7-
211	CerP 44:6;O2	746.549		-0.936174	7.5	2179.31	77	44	1	6	1	0	0	C44H77N1O6P1S0-	C44H77N1O6P1-
212	CerP 40:3;O5/LPS 34:2/LPS O-34:3;O/PC 32:2;O/PE 35:2;O/PS O-34:2	744.519		0.276823	4.5	2522	75	40	1	9	1	0	0	C40H75N1O9P1S0-	C40H75N1O9P1-
213	PC O-35:8/PE O-38:8	744.497		0.182808	9.5	5483.77	71	43	1	7	1	0	0	C43H71N1O7P1S0-	C43H71N1O7P1-
214	CE 20:0;O4/DG 44:4;O/DG O-44:5;O2/TG 44:3/TG O-44:4;O	743.62		0.788172	6.5	7319.72	83	47	0	6	0	0	0	C47H83N0O6P0S0-	C47H83O6-
215	DG 45:11;O/DG O-45:12;O2/TG 45:10/TG O-45:11;O	743.525		-1.36364	13.5	3837.56	71	48	0	6	0	0	0	C48H71N0O6P0S0-	C48H71O6-
216	PA 38:2;O/PG O-35:3	743.525		1.82254	4.5	3837.56	76	41	0	9	1	0	0	C41H76N0O9P1S0-	C41H76O9P1-
217	HexCer 35:6;O4	734.485		0.309196	8.5	2626.74	68	41	1	10	0	0	0	C41H68N1O10P0S0-	C41H68N1O10-
218	DG 42:3;O2/TG 42:2;O/TG O-42:3;O2	733.6		1.39191	5.5	2562.14	81	45	0	7	0	0	0	C45H81N0O7P0S0-	C45H81O7-
219	PE-Cer 40:6;O2/SM 37:6;O2	733.529		0.411845	7.5	5100.44	74	42	2	6	1	0	0	C42H74N2O6P1S0-	C42H74N2O6P1-
220	HexCer 33:1;O5	732.527		0.494316	3.5	29084.3	74	39	1	11	0	0	0	C39H74N1O11P0S0-	C39H74N1O11-
221	CerP 38:3;O6/LPS 32:2;O/PS 32:1/PS O-32:2;O	732.482		-0.0121505	4.5	6119.28	71	38	1	10	1	0	0	C38H71N1O10P1S0-	C38H71N1O10P1-
222	DG 43:3;O/DG O-43:4;O2/TG 43:2/TG O-43:3;O	731.62		0.39105	5.5	11599.9	83	46	0	6	0	0	0	C46H83N0O6P0S0-	C46H83O6-
223	DG 42:4;O2/TG 42:3;O/TG O-42:4;O2	731.582		-1.54309	6.5	2493.17	79	45	0	7	0	0	0	C45H79N0O7P0S0-	C45H79O7-
224	LPG 34:2/LPG O-34:3;O/PA 37:1;O/PG O-34:2	731.524		0.485425	3.5	190242	76	40	0	9	1	0	0	C40H76N0O9P1S0-	C40H76O9P1-
225	TG 40:5;O3	731.511		0.602999	8.5	2410.92	71	43	0	9	0	0	0	C43H71N0O9P0S0-	C43H71O9-
226	BMP 33:2/LPG 33:3;O/PG 33:2/PG O-33:3;O	731.487		0.464943	4.5	3003.72	72	39	0	10	1	0	0	C39H72N0O10P1S0-	C39H72O10P1-
227	HexCer 33:2;O5	730.511		-0.120327	4.5	28020.7	72	39	1	11	0	0	0	C39H72N1O11P0S0-	C39H72N1O11-
228	CE 19:0;O4/DG 43:4;O/DG O-43:5;O2/TG 43:3/TG O-43:4;O	729.604		0.460661	6.5	11598.6	81	46	0	6	0	0	0	C46H81N0O6P0S0-	C46H81O6-
229	LPG 34:3/LPG O-34:4;O/PA 37:2;O/PG O-34:3	729.508		0.418227	4.5	201282	74	40	0	9	1	0	0	C40H74N0O9P1S0-	C40H74O9P1-
230	BMP 33:4/LPG 33:5;O/PG 33:4/PG O-33:5;O	727.456		1.01738	6.5	2808.87	68	39	0	10	1	0	0	C39H68N0O10P1S0-	C39H68O10P1-
231	HexCer 34:6;O4	720.469		0.245812	8.5	5990.66	66	40	1	10	0	0	0	C40H66N1O10P0S0-	C40H66N1O10-
232	DG 42:3;O/DG O-42:4;O2/TG 42:2/TG O-42:3;O	717.604		-0.228399	5.5	6310.65	81	45	0	6	0	0	0	C45H81N0O6P0S0-	C45H81O6-
233	LPI 26:5;O/PI 26:4/PI O-26:5;O	717.362		-0.634129	7.5	2953.27	58	35	0	13	1	0	0	C35H58N0O13P1S0-	C35H58O13P1-
234	CE 18:0;O4/DG 42:4;O/DG O-42:5;O2/TG 42:3/TG O-42:4;O	715.589		0.539556	6.5	5062.22	79	45	0	6	0	0	0	C45H79N0O6P0S0-	C45H79O6-
235	CE 23:5	711.609		0.0647828	11.5	6320.61	79	50	0	2	0	0	0	C50H79N0O2P0S0-	C50H79O2-
236	LPG 33:5/LPG O-33:6;O/PA 36:4;O/PG O-33:5	711.46		-0.484777	6.5	3799.96	68	39	0	9	1	0	0	C39H68N0O9P1S0-	C39H68O9P1-
237	CerP 40:4;O3/LPC 32:4/LPC O-32:5;O/PC O-32:4/PE O-35:4	710.514		0.824897	5.5	3146.73	73	40	1	7	1	0	0	C40H73N1O7P1S0-	C40H73N1O7P1-
238	PA O-38:5	707.503		1.10968	6.5	7626.62	72	41	0	7	1	0	0	C41H72N0O7P1S0-	C41H72O7P1-
239	PA O-38:6	705.487		0.758484	7.5	6121.72	70	41	0	7	1	0	0	C41H70N0O7P1S0-	C41H70O7P1-
240	LPI 25:4;O/PI 25:3/PI O-25:4;O	705.362		0.20571	6.5	3085.97	58	34	0	13	1	0	0	C34H58N0O13P1S0-	C34H58O13P1-
241	DG 41:3;O/DG O-41:4;O2/TG 41:2/TG O-41:3;O	703.589		0.548758	5.5	3478.05	79	44	0	6	0	0	0	C44H79N0O6P0S0-	C44H79O6-
242	PA O-38:7	703.471		0.689581	8.5	9260.14	68	41	0	7	1	0	0	C41H68N0O7P1S0-	C41H68O7P1-
243	CE 17:0;O4/DG 41:4;O/DG O-41:5;O2/TG 41:3/TG O-41:4;O	701.573		0.193993	6.5	3013.9	77	44	0	6	0	0	0	C44H77N0O6P0S0-	C44H77O6-
244	PE-Cer 36:2;O3/SM 33:2;O3	701.523		-0.873669	3.5	1763.83	74	38	2	7	1	0	0	C38H74N2O7P1S0-	C38H74N2O7P1-
245	CE 22:4	699.609		1.20939	10.5	6743.31	79	49	0	2	0	0	0	C49H79N0O2P0S0-	C49H79O2-
246	DG 40:3;O/DG O-40:4;O2/TG 40:2/TG O-40:3;O	689.573		0.632421	5.5	3828.68	77	43	0	6	0	0	0	C43H77N0O6P0S0-	C43H77O6-
247	TG 38:6;O2/TG O-38:7;O3	685.467		-1.44996	9.5	3186.26	65	41	0	8	0	0	0	C41H65N0O8P0S0-	C41H65O8-
248	PA O-36:3	683.502		0.124506	4.5	7158.48	72	39	0	7	1	0	0	C39H72N0O7P1S0-	C39H72O7P1-
249	PA O-36:4	681.486		0.0515051	5.5	4171.14	70	39	0	7	1	0	0	C39H70N0O7P1S0-	C39H70O7P1-
250	HexCer 32:4;O3/ST 30:0;O4;HexNAC	680.474		-0.0116095	6.5	11485.2	66	38	1	9	0	0	0	C38H66N1O9P0S0-	C38H66N1O9-
251	CerP 37:3;O3/LPC 29:3/LPC O-29:4;O/LPE 32:3/LPE O-32:4;O/PC O-29:3/PE O-32:3	670.482		0.874148	4.5	3154.82	69	37	1	7	1	0	0	C37H69N1O7P1S0-	C37H69N1O7P1-
252	LPI 22:3;O/PI 22:2/PI O-22:3;O	665.331		0.518689	5.5	3108.27	54	31	0	13	1	0	0	C31H54N0O13P1S0-	C31H54O13P1-
253	HexCer 30:1;O3	658.49		0.519522	3.5	4683.03	68	36	1	9	0	0	0	C36H68N1O9P0S0-	C36H68N1O9-
254	CerP 36:2;O3/LPC 28:2/LPC O-28:3;O/LPE 31:2/LPE O-31:3;O/PC O-28:2/PE O-31:2	658.482		0.738213	3.5	2236.04	69	36	1	7	1	0	0	C36H69N1O7P1S0-	C36H69N1O7P1-
255	HexCer 30:2;O3	656.475		1.05427	4.5	6582.24	66	36	1	9	0	0	0	C36H66N1O9P0S0-	C36H66N1O9-
256	LPA 33:4;O/LPG O-30:5/PA 33:3/PA O-33:4;O	655.435		0.564664	5.5	2767.95	64	36	0	8	1	0	0	C36H64N0O8P1S0-	C36H64O8P1-
257	CerP 35:5;O4/LPC 27:5;O/LPE 30:5;O/LPS O-29:5/PC 27:4/PC O-27:5;O/PE 30:4/PE O-30:5;O	654.414		0.414264	6.5	2757.37	61	35	1	8	1	0	0	C35H61N1O8P1S0-	C35H61N1O8P1-
258	Cer 42:2;O2	646.615		0.513598	3.5	46967.8	80	42	1	3	0	0	0	C42H80N1O3P0S0-	C42H80N1O3-
259	Cer 42:3;O2	644.599		0.747907	4.5	12386.4	78	42	1	3	0	0	0	C42H78N1O3P0S0-	C42H78N1O3-
260	CerP 35:2;O3/LPC 27:2/LPC O-27:3;O/LPE 30:2/LPE O-30:3;O/PC O-27:2/PE O-30:2	644.466		0.211183	3.5	11969	67	35	1	7	1	0	0	C35H67N1O7P1S0-	C35H67N1O7P1-
261	CerP 34:4;O4/LPC 26:4;O/LPE 29:4;O/LPS O-28:4/PC 26:3/PC O-26:4;O/PE 29:3/PE O-29:4;O	642.415		1.82297	5.5	5016.19	61	34	1	8	1	0	0	C34H61N1O8P1S0-	C34H61N1O8P1-
262	LPA 32:5;O/LPG O-29:6/PA 32:4/PA O-32:5;O	639.403		-0.359554	6.5	2871.87	60	35	0	8	1	0	0	C35H60N0O8P1S0-	C35H60O8P1-
263	LPI 20:2;O/PI 20:1/PI O-20:2;O	639.316		0.618005	4.5	3329.86	52	29	0	13	1	0	0	C29H52N0O13P1S0-	C29H52O13P1-
264	LPI 20:3;O/PI 20:2/PI O-20:3;O	637.3		0.227679	5.5	2701.43	50	29	0	13	1	0	0	C29H50N0O13P1S0-	C29H50O13P1-
265	CerP 33:3;O4/LPC 25:3;O/LPE 28:3;O/LPS O-27:3/PC 25:2/PC O-25:3;O/PE 28:2/PE O-28:3;O	630.413		-1.31485	4.5	2911.07	61	33	1	8	1	0	0	C33H61N1O8P1S0-	C33H61N1O8P1-
266	CerP 33:4;O4/LPC 25:4;O/LPE 28:4;O/LPS O-27:4/PC 25:3/PC O-25:4;O/PE 28:3/PE O-28:4;O	628.398		0.0335774	5.5	3107.94	59	33	1	8	1	0	0	C33H59N1O8P1S0-	C33H59N1O8P1-
267	LPI 20:3/LPI O-20:4;O/PI O-20:3	621.304		-0.225171	5.5	3402.07	50	29	0	12	1	0	0	C29H50N0O12P1S0-	C29H50O12P1-
268	Cer 40:1;O2	620.599		0.293426	2.5	4244.01	78	40	1	3	0	0	0	C40H78N1O3P0S0-	C40H78N1O3-
269	Cer 40:2;O2	618.584		0.860192	3.5	5931.89	76	40	1	3	0	0	0	C40H76N1O3P0S0-	C40H76N1O3-
270	CerP 32:3;O4/LPC 24:3;O/LPE 27:3;O/LPS O-26:3/PC 24:2/PC O-24:3;O/PE 27:2/PE O-27:3;O	616.399		0.196464	4.5	2874.55	59	32	1	8	1	0	0	C32H59N1O8P1S0-	C32H59N1O8P1-
271	CerP 32:4;O4/LPC 24:4;O/LPE 27:4;O/LPS O-26:4/PC 24:3/PC O-24:4;O/PE 27:3/PE O-27:4;O	614.382		-0.860864	5.5	2803.46	57	32	1	8	1	0	0	C32H57N1O8P1S0-	C32H57N1O8P1-
272	LPA 30:5;O/LPG O-27:6/PA 30:4/PA O-30:5;O	611.372		0.768926	6.5	2700.99	56	33	0	8	1	0	0	C33H56N0O8P1S0-	C33H56O8P1-
273	ST 29:1;O2;GlCA/ST 29:2;O3;Hex/TG 32:4;O2/TG O-32:5;O3	605.406		0.175254	7.5	3403.35	57	35	0	8	0	0	0	C35H57N0O8P0S0-	C35H57O8-
274	BMP 23:3;O/LPI O-20:4/PG 23:3;O	605.31		-0.041136	5.5	3683.82	50	29	0	11	1	0	0	C29H50N0O11P1S0-	C29H50O11P1-
275	ST 20:0;O8;HexNAC	604.298		0.880527	6.5	2650.37	46	28	1	13	0	0	0	C28H46N1O13P0S0-	C28H46N1O13-
276	CerP 31:3;O4/LPC 23:3;O/LPE 26:3;O/LPS O-25:3/PC 23:2/PC O-23:3;O/PE 26:2/PE O-26:3;O	602.383		0.782061	4.5	2417.66	57	31	1	8	1	0	0	C31H57N1O8P1S0-	C31H57N1O8P1-
277	ST 28:6;O;HexNAC	592.364		-0.275	12.5	3475.15	50	36	1	6	0	0	0	C36H50N1O6P0S0-	C36H50N1O6-
278	CerP 30:2;O4/LPC 22:2;O/LPE 25:2;O/LPS O-24:2/PC 22:1/PC O-22:2;O/PE 25:1/PE O-25:2;O	590.383		-0.0489513	3.5	3195.37	57	30	1	8	1	0	0	C30H57N1O8P1S0-	C30H57N1O8P1-
279	NAT 31:0;O	588.467		0.307749	1.5	40058.9	66	33	1	5	0	1	0	C33H66N1O5P0S1-	C33H66N1O5S1-
280	NAT 30:0;O	574.451		0.228218	1.5	3070.99	64	32	1	5	0	1	0	C32H64N1O5P0S1-	C32H64N1O5S1-
281	LPA 25:2;O/LPG O-22:3/PA 25:1/PA O-25:2;O	547.34		-0.237329	3.5	4304.26	52	28	0	8	1	0	0	C28H52N0O8P1S0-	C28H52O8P1-
282	LPA 25:3;O/LPG O-22:4/PA 25:2/PA O-25:3;O	545.325		0.58699	4.5	3037.9	50	28	0	8	1	0	0	C28H50N0O8P1S0-	C28H50O8P1-
283	MG O-33:5	543.479		0.793224	5.5	2966.8	63	36	0	3	0	0	0	C36H63N0O3P0S0-	C36H63O3-
284	DG 29:2;O/DG O-29:3;O2/FA 32:3;O4	537.417		0.811476	4.5	3389.89	57	32	0	6	0	0	0	C32H57N0O6P0S0-	C32H57O6-
285	LPC 18:2;O/LPE 21:2;O/LPS O-20:2/PE 21:1/PE O-21:2;O	534.32		0.133066	3.5	3472.67	49	26	1	8	1	0	0	C26H49N1O8P1S0-	C26H49N1O8P1-
286	LPA 23:2;O/LPG O-20:3/PA 23:1/PA O-23:2;O	519.308		-1.40552	3.5	3520.59	48	26	0	8	1	0	0	C26H48N0O8P1S0-	C26H48O8P1-
287	FA 34:4;O/MG O-31:5	515.447		0.060336	5.5	3174.91	59	34	0	3	0	0	0	C34H59N0O3P0S0-	C34H59O3-
288	LPG 18:3/LPG O-18:4;O/PA 21:2;O	505.257		0.0100939	4.5	4825.06	42	24	0	9	1	0	0	C24H42N0O9P1S0-	C24H42O9P1-
289	ST 22:5;O2;GlCA/ST 22:6;O3;Hex/ST 28:7;O8	499.234		1.31421	11.5	3404.82	35	28	0	8	0	0	0	C28H35N0O8P0S0-	C28H35O8-
290	DG 27:1/DG O-27:2;O/FA 30:2;O3/MG 27:2;O	495.406		0.40593	3.5	6801.96	55	30	0	5	0	0	0	C30H55N0O5P0S0-	C30H55O5-
291	LPA 21:0;O/LPG O-18:1/PA O-21:0;O	495.309		-0.26226	1.5	6377.37	48	24	0	8	1	0	0	C24H48N0O8P1S0-	C24H48O8P1-
292	DG 27:2/DG O-27:3;O/FA 30:3;O3/MG 27:3;O/ST 30:0;O5	493.39		0.103569	4.5	11238.5	53	30	0	5	0	0	0	C30H53N0O5P0S0-	C30H53O5-
293	DG 27:3/DG O-27:4;O/FA 30:4;O3/MG 27:4;O/ST 30:1;O5	491.374		-0.404783	5.5	4097.84	51	30	0	5	0	0	0	C30H51N0O5P0S0-	C30H51O5-
294	LPC 16:2/LPC O-16:3;O/LPE 19:2/LPE O-19:3;O	490.294		-0.436269	3.5	3879.63	45	24	1	7	1	0	0	C24H45N1O7P1S0-	C24H45N1O7P1-
295	LPC O-17:3/LPE O-20:3	488.315		0.309432	3.5	3891.47	47	25	1	6	1	0	0	C25H47N1O6P1S0-	C25H47N1O6P1-
296	FA 33:3	487.452		-0.110575	4.5	3337.76	59	33	0	2	0	0	0	C33H59N0O2P0S0-	C33H59O2-
297	LPA 21:4;O/LPG O-18:5/PA 21:3/PA O-21:4;O	487.247		-0.0613652	5.5	11985.6	40	24	0	8	1	0	0	C24H40N0O8P1S0-	C24H40O8P1-
298	LPC O-17:4/LPE O-20:4	486.299		-0.614642	4.5	3371.54	45	25	1	6	1	0	0	C25H45N1O6P1S0-	C25H45N1O6P1-
299	FA 32:5;O/MG O-29:6	485.4		-0.038937	6.5	3302.08	53	32	0	3	0	0	0	C32H53N0O3P0S0-	C32H53O3-
300	FA 33:5	483.421		-0.111497	6.5	2996.46	55	33	0	2	0	0	0	C33H55N0O2P0S0-	C33H55O2-
301	FA 31:4;O/MG O-28:5	473.4		-0.039924	5.5	3206.08	53	31	0	3	0	0	0	C31H53N0O3P0S0-	C31H53O3-
302	LPA 21:3/LPA O-21:4;O/PA O-21:3	473.268		0.496759	4.5	2997.28	42	24	0	7	1	0	0	C24H42N0O7P1S0-	C24H42O7P1-
303	LPA 21:4/LPA O-21:5;O/PA O-21:4	471.252		0.392784	5.5	5267.05	40	24	0	7	1	0	0	C24H40N0O7P1S0-	C24H40O7P1-
304	DG 25:1/DG O-25:2;O/FA 28:2;O3/MG 25:2;O	467.374		0.00235357	3.5	3197.15	51	28	0	5	0	0	0	C28H51N0O5P0S0-	C28H51O5-
305	DG 25:2/DG O-25:3;O/FA 28:3;O3/MG 25:3;O/ST 28:0;O5	465.359		0.109808	4.5	5965.37	49	28	0	5	0	0	0	C28H49N0O5P0S0-	C28H49O5-
306	DG 25:3/DG O-25:4;O/FA 28:4;O3/MG 25:4;O/ST 28:1;O5	463.343		0.43402	5.5	3801.45	47	28	0	5	0	0	0	C28H47N0O5P0S0-	C28H47O5-
307	FA 31:3	459.421		0.535675	4.5	4156.23	55	31	0	2	0	0	0	C31H55N0O2P0S0-	C31H55O2-
308	DG O-25:1/FA 28:1;O2/MG 25:1/MG O-25:2;O	453.395		0.145789	2.5	8746.84	53	28	0	4	0	0	0	C28H53N0O4P0S0-	C28H53O4-
309	DG 24:1/DG O-24:2;O/FA 27:2;O3/MG 24:2;O	453.359		0.33329	3.5	3177.9	49	27	0	5	0	0	0	C27H49N0O5P0S0-	C27H49O5-
310	DG 24:2/DG O-24:3;O/FA 27:3;O3/MG 24:3;O/ST 27:0;O5	451.343		0.223998	4.5	19063	47	27	0	5	0	0	0	C27H47N0O5P0S0-	C27H47O5-
311	CAR 19:3;O/NAE 24:4;O3/ST 24:0;O4;G	450.322		0.00466332	5.5	4040.17	44	26	1	5	0	0	0	C26H44N1O5P0S0-	C26H44N1O5-
312	DG 24:3/DG O-24:4;O/FA 27:4;O3/MG 24:4;O/ST 27:1;O5	449.327		0.113726	5.5	15384.1	45	27	0	5	0	0	0	C27H45N0O5P0S0-	C27H45O5-
313	LPA 18:3;O/LPG O-15:4	447.216		0.827566	4.5	5036.44	36	21	0	8	1	0	0	C21H36N0O8P1S0-	C21H36O8P1-
314	FA 29:4;O/MG O-26:5/ST 29:1;O3	445.369		0.182096	5.5	10621.1	49	29	0	3	0	0	0	C29H49N0O3P0S0-	C29H49O3-
315	CAR 15:2;O4	444.26		-0.434205	4.5	4645.17	38	22	1	8	0	0	0	C22H38N1O8P0S0-	C22H38N1O8-
316	DG O-24:3/FA 27:3;O2/MG 24:3/MG O-24:4;O/ST 27:0;O4	435.348		-0.192719	4.5	9341.97	47	27	0	4	0	0	0	C27H47N0O4P0S0-	C27H47O4-
317	DG O-24:4/FA 27:4;O2/MG 24:4/MG O-24:5;O/ST 27:1;O4	433.332		-0.53977	5.5	3676.2	45	27	0	4	0	0	0	C27H45N0O4P0S0-	C27H45O4-
318	FA 28:4;O/MG O-25:5/ST 28:1;O3	431.353		-0.15973	5.5	3232.77	47	28	0	3	0	0	0	C28H47N0O3P0S0-	C28H47O3-
319	LPA O-19:4	429.241		0.349687	4.5	4039.82	38	22	0	6	1	0	0	C22H38N0O6P1S0-	C22H38O6P1-
320	FA 29:5/ST 29:2;O2	427.358		0.107872	6.5	6632.72	47	29	0	2	0	0	0	C29H47N0O2P0S0-	C29H47O2-
321	DG O-23:1/FA 26:1;O2/MG 23:1/MG O-23:2;O	425.364		0.155396	2.5	3121.47	49	26	0	4	0	0	0	C26H49N0O4P0S0-	C26H49O4-
322	DG O-23:3/FA 26:3;O2/MG 23:3/MG O-23:4;O/ST 26:0;O4	421.332		0.394226	4.5	6111.9	45	26	0	4	0	0	0	C26H45N0O4P0S0-	C26H45O4-
323	DG 22:3/DG O-22:4;O/FA 25:4;O3/MG 22:4;O/ST 25:1;O5	421.296		0.833381	5.5	3011.09	41	25	0	5	0	0	0	C25H41N0O5P0S0-	C25H41O5-
324	NAT 18:1;O2	420.243		0.633206	2.5	5191.12	38	20	1	6	0	1	0	C20H38N1O6P0S1-	C20H38N1O6S1-
325	FA 27:4;O/MG O-24:5/ST 27:1;O3	417.338		0.433941	5.5	3557.76	45	27	0	3	0	0	0	C27H45N0O3P0S0-	C27H45O3-
326	DG O-22:1/FA 25:1;O2/MG 22:1/MG O-22:2;O	411.348		0.0391396	2.5	6178	47	25	0	4	0	0	0	C25H47N0O4P0S0-	C25H47O4-
327	DG O-22:2/FA 25:2;O2/MG 22:2/MG O-22:3;O	409.332		0.161482	3.5	5805.38	45	25	0	4	0	0	0	C25H45N0O4P0S0-	C25H45O4-
328	DG O-22:3/FA 25:3;O2/MG 22:3/MG O-22:4;O/ST 25:0;O4	407.317		0.285036	4.5	8634.09	43	25	0	4	0	0	0	C25H43N0O4P0S0-	C25H43O4-
329	SPBP 20:1;O2	406.273		-0.206511	1.5	6070.15	41	20	1	5	1	0	0	C20H41N1O5P1S0-	C20H41N1O5P1-
330	SPBP 20:3;O2	402.242		0.288633	3.5	3542.86	37	20	1	5	1	0	0	C20H37N1O5P1S0-	C20H37N1O5P1-
331	DG O-21:2/FA 24:2;O2/MG 21:2/MG O-21:3;O	395.317		-0.212235	3.5	5182.49	43	24	0	4	0	0	0	C24H43N0O4P0S0-	C24H43O4-
332	DG O-21:3/FA 24:3;O2/MG 21:3/MG O-21:4;O/ST 24:0;O4	393.301		0.676581	4.5	3352.21	41	24	0	4	0	0	0	C24H41N0O4P0S0-	C24H41O4-
333	FA 22:3;O2/MG 19:3/MG O-19:4;O/ST 22:0;O4	365.27		-0.366578	4.5	3908.56	37	22	0	4	0	0	0	C22H37N0O4P0S0-	C22H37O4-
334	LPA O-13:3	347.163		0.000288049	3.5	3878.46	28	16	0	6	1	0	0	C16H28N0O6P1S0-	C16H28O6P1-
335	FA 20:3;O2/MG 17:3/MG O-17:4;O/ST 20:0;O4	337.239		1.67863	4.5	3163.66	33	20	0	4	0	0	0	C20H33N0O4P0S0-	C20H33O4-
336	FA 20:5;O/ST 20:2;O3	317.212		-0.374828	6.5	6363.13	29	20	0	3	0	0	0	C20H29N0O3P0S0-	C20H29O3-
337	FA 18:4;O/ST 18:1;O3	291.197		0.793622	5.5	6718.54	27	18	0	3	0	0	0	C18H27N0O3P0S0-	C18H27O3-
338	FA 16:1;O2/MG 13:1/MG O-13:2;O	285.207		0.582384	2.5	14481.2	29	16	0	4	0	0	0	C16H29N0O4P0S0-	C16H29O4-
339	FA 16:2;O2/MG 13:2/MG O-13:3;O	283.192		0.763088	3.5	12712.4	27	16	0	4	0	0	0	C16H27N0O4P0S0-	C16H27O4-
340	FA 14:3;O2/MG 11:3	253.145		0.261116	4.5	17757.5	21	14	0	4	0	0	0	C14H21N0O4P0S0-	C14H21O4-
341	FA 14:4;O	235.134		0.557554	5.5	15353.5	19	14	0	3	0	0	0	C14H19N0O3P0S0-	C14H19O3-
342	FA 12:1;O2	229.145		0.72487	2.5	5411.83	21	12	0	4	0	0	0	C12H21N0O4P0S0-	C12H21O4-
343	FA 13:3;O	223.134	methyl (+)-7-isojasmonate	0.587539	4.5	9726.22	19	13	0	3	0	0	0	C13H19N0O3P0S0-	C13H19O3-
344	FA 12:2;O	211.134	Patulolide C	0.620933	3.5	46908.4	19	12	0	3	0	0	0	C12H19N0O3P0S0-	C12H19O3-
345	FA 12:3;O	209.118	Jasmonic acid- stress-related hormone in plants	0.387819	4.5	111341	17	12	0	3	0	0	0	C12H17N0O3P0S0-	C12H17O3-
346	FA 11:1;O	199.134		0.156176	2.5	6609.19	19	11	0	3	0	0	0	C11H19N0O3P0S0-	C11H19O3-
347	FA 10:1;O	185.118	6-Hydroxy-4-decanolide	-0.102097	2.5	10476.1	17	10	0	3	0	0	0	C10H17N0O3P0S0-	C10H17O3-
